# Supplementary material for: PMMA-Based Continuous Hemofiltration Modulated Complement Activation and Renal Dysfunction in LPS-Induced Acute Kidney Injury
Source: Front Immunol. 2021 Apr 1;12:605212. doi: 10.3389/fimmu.2021.605212 (PMC8047323; doi:10.3389/fimmu.2021.605212)
Supplement: Supplementary file 2 [file Table_1.xlsx]

## Sheet: FC LPS T24 Vs LPS T0 P  0.05 FC
ProbeName	p (Corr) ([LPS T0] Vs [LPS T24])	FC ([LPS T24] Vs [LPS T0])	GeneSymbol	Description	EntrezGeneID
A_72_P316773	0.0249637	-2.17754		Rep: Predicted protein - Aspergillus oryzae, partial (5%) [TC531009]
A_72_P234752	0.0408077	-2.54355
A_72_P473857	0.0334173	2.14033	ZBTB10	zinc finger and BTB domain containing 10 [Source:HGNC Symbol;Acc:HGNC:30953] [ENSSSCT00000006749]	100151888
A_72_P260457	0.0388901	-2.88539	CCDC69	coiled-coil domain containing 69 [Source:HGNC Symbol;Acc:HGNC:24487] [ENSSSCT00000029919]	100515590
A_72_P261847	0.0219939	2.24088		Rep: DNA repair protein RAD51 homolog 1 - Bos taurus (Bovine), partial (89%) [TC577449]
A_72_P746705	0.035669	2.53193	CSN2	Sus scrofa casein beta (CSN2), mRNA [NM_214434]	404088
A_72_P185121	0.010507	2.49732	CDKN3	Sus scrofa cyclin dependent kinase inhibitor 3 (CDKN3), mRNA [NM_214320]	397589
A_72_P496416	0.0497295	-5.28731	ABR	Sus scrofa active BCR-related (ABR), mRNA [NM_001253818]	100522463
A_72_P077416	0.0180346	-2.59733	LY86	Sus scrofa lymphocyte antigen 86 (LY86), mRNA [NM_001097415]	396639
A_72_P125316	0.0243651	2.33137	E2F8	E2F transcription factor 8 [Source:HGNC Symbol;Acc:HGNC:24727] [ENSSSCT00000014583]	100522785
A_72_P099111	0.0228396	-3.03481		AJ964707 KN404_2 Sus scrofa cDNA clone C0007754o07 5', mRNA sequence [AJ964707]
A_72_P119596	0.0204836	-2.05852		1123913 MARC 4PIG Sus scrofa cDNA 5', mRNA sequence [DN123600]
A_72_P331463	0.00898872	2.66533	FOXM1	Rep: Forkhead box protein M1 - Mus musculus (Mouse), partial (14%) [TC561549]	100511565
A_72_P440176	0.0250532	7.15448	XCL1	Sus scrofa chemokine (C motif) ligand 1 (XCL1), mRNA [NM_001134345]	100153155
A_72_P492821	0.0436886	2.11592	CEP152	centrosomal protein 152 [Source:HGNC Symbol;Acc:HGNC:29298] [ENSSSCT00000005142]	100152345
A_72_P697082	0.0375396	-2.7863	PTPN6	Rep: Src homology 2 domain-containing phosphatase-1 - Bos Taurus, partial (28%) [TC629035]	100171389
A_72_P561324	0.0438664	-2.38137	SLA-DRA	Sus scrofa MHC class II DR-alpha (SLA-DRA), mRNA [NM_001113706]	100135040
A_72_P116656	0.00898872	-2.06924	MTMR14	Rep: Myotubularin-related protein 14 precursor (HCV NS5A-transactivated protein 4 splice variant A-binding protein 1) (NS5ATP4ABP1). - Canis familiaris, partial (10%) [TC550414]	100157480
A_72_P690508	0.00768164	2.64782	CYP51	Sus scrofa cytochrome P450, family 51, subfamily A, polypeptide 1 (CYP51), mRNA [NM_214432]	403334
A_72_P184536	0.00355381	-2.19245	MTFP1	mitochondrial fission process 1 [Source:HGNC Symbol;Acc:HGNC:26945] [ENSSSCT00000010964]	100157687
A_72_P023541	0.0367928	20.3202		PREDICTED: Sus scrofa translation initiation factor IF-2 (LOC100516424), mRNA [XM_013995073]
A_72_P088736	0.0447845	6.35276	LTF	Sus scrofa lactotransferrin (LTF), mRNA [NM_214362]	397649
A_72_P623293	0.0144739	-3.15257	ITM2B	Sus scrofa integral membrane protein 2B (ITM2B), mRNA [NM_001042375]	595120
A_72_P489114	0.00197298	-3.49455	TTC13	tetratricopeptide repeat domain 13 [Source:HGNC Symbol;Acc:HGNC:26204] [ENSSSCT00000011146]	100157092
A_72_P476273	0.0147042	2.68937	LOC100153329	histone cluster 1 H2A family member a [Source:HGNC Symbol;Acc:HGNC:18729] [ENSSSCT00000001198]	100153329
A_72_P573639	0.0258906	-2.54789	ITM2B	Sus scrofa integral membrane protein 2B (ITM2B), mRNA [NM_001042375]	595120
A_72_P030926	0.0316985	2.17396
A_72_P206022	0.0082214	-2.3127	ESYT2	Rep: Golgi phosphoprotein 3 (Coat-protein GPP34). - Takifugu rubripes, partial (6%) [TC601352]	100737296
A_72_P404563	0.0146041	2.13646		Rep: Predicted protein - Coccidioides immitis, partial (6%) [TC543171]
A_72_P564879	0.0168607	-2.63451	ITM2B	Sus scrofa integral membrane protein 2B (ITM2B), mRNA [NM_001042375]	595120
A_72_P088756	0.0126657	-2.18649	ACOX1	Sus scrofa acyl-CoA oxidase 1, palmitoyl (ACOX1), mRNA [NM_001101028]	100113422
A_72_P560949	0.00768164	-2.26677	CALM2	calmodulin 2 [Source:HGNC Symbol;Acc:HGNC:1445] [ENSSSCT00000009234]	100522926
A_72_P564244	0.0192863	3.2713	SEC62		100125961
A_72_P415208	0.00466012	-4.36499		lysosomal trafficking regulator [Source:HGNC Symbol;Acc:HGNC:1968] [ENSSSCT00000011115]
A_72_P073741	0.00898872	-3.30635	FAM210B	Sus scrofa family with sequence similarity 210 member B (FAM210B), mRNA [NM_001113701]	100134989
A_72_P568279	0.0386141	-2.08182	ITM2B		595120
A_72_P744498	0.0258188	7.43406	MT1A	Sus scrofa metallothionein 1A (MT1A), mRNA [NM_001001266]	397417
A_72_P247802	0.0101868	2.42791		Rep: Predicted protein - Monosiga brevicollis MX1, partial (6%) [TC608859]
A_72_P503300	0.0212443	-3.10688	SEPT3	septin 3 [Source:HGNC Symbol;Acc:HGNC:10750] [ENSSSCT00000000042]	100157034
A_72_P303234	0.0334173	4.76496	HMBS	Sus scrofa hydroxymethylbilane synthase (HMBS), mRNA [NM_001097412]	396581
A_72_P425174	0.0241559	3.04816	SEC62	Rep: Translocation protein 1 - Sus scrofa (Pig), complete [TC601728]	100125961
A_72_P185261	0.0126657	3.23796	SEC62	Sus scrofa SEC62 homolog, preprotein translocation factor (SEC62), mRNA [NM_001105305]	100125961
A_72_P198167	0.00259595	-2.90012		Rep: Hemoglobin subunit alpha - Sus scrofa (Pig), partial (64%) [TC531861]
A_72_P054686	0.00898872	-2.69186	PLXND1	plexin D1 [Source:HGNC Symbol;Acc:HGNC:9107] [ENSSSCT00000012688]	100152254
A_72_P503717	0.0114586	-2.60003
A_72_P289724	0.0294056	4.60817	DLGAP5	DLG associated protein 5 [Source:HGNC Symbol;Acc:HGNC:16864] [ENSSSCT00000005573]	100511173
A_72_P729368	0.0358763	3.21557	MGP	Sus scrofa matrix Gla protein (MGP), mRNA [NM_214116]	397206
A_72_P146636	0.036577	3.3665	GATA2	Sus scrofa GATA binding protein 2 (GATA2), mRNA [NM_213879]	396912
A_72_P282499	0.0172553	2.2238	EDEM1	Rep: ER degradation-enhancing alpha-mannosidase-like 1 - Homo sapiens (Human), partial (25%) [TC532972]	100738285
A_72_P725503	0.0457046	-2.00045	KCTD20	potassium channel tetramerization domain containing 20 [Source:HGNC Symbol;Acc:HGNC:21052] [ENSSSCT00000001741]	100154621
A_72_P155281	0.00362511	-4.16
A_72_P247412	0.0447339	-2.06043		PREDICTED: Sus scrofa dermal papilla-derived protein 6-like (LOC100517780), mRNA [XM_003131929]
A_72_P040641	0.0424319	-2.3642		946703 MARC 4PIG Sus scrofa cDNA 5', mRNA sequence [CN157954]
A_72_P774921	0.0135943	-2.37884	C7H6orf89	chromosome 6 open reading frame 89 [Source:HGNC Symbol;Acc:HGNC:21114] [ENSSSCT00000001748]	100156227
A_72_P215847	0.0291699	-2.29918	APH1B		100624829
A_72_P406618	0.0374969	-2.06847	SUFU	Rep: Os07g0192900 protein - Oryza sativa subsp. japonica (Rice), partial (4%) [TC523930]	100155412
A_72_P650260	0.0240286	-2.2817	PECAM1		396941
A_72_P122856	0.0132146	-4.58021	RFLNB	rche29_j19.y1 che Sus scrofa cDNA 5', mRNA sequence [EV929901]	100524216
A_72_P130701	0.0440743	-2.15883	ANTXR2	Rep: Methyltransferase type 11 - Solibacter usitatus (strain Ellin6076), partial (6%) [TC524475]	100514416
A_72_P084561	0.00760908	7.73118	ABTB2	ankyrin repeat and BTB domain containing 2 [Source:HGNC Symbol;Acc:HGNC:23842] [ENSSSCT00000014529]	100512455
A_72_P444456	0.0478148	-2.00486	PNISR	Sus scrofa PNN-interacting serine/arginine-rich protein (SFRS18), mRNA [NM_001113439]	100134950
A_72_P113431	0.00707653	15.7906
A_72_P739540	0.00278112	-2.70186	ABLIM1		100154343
A_72_P088686	0.0416226	2.34087	SQLE	Sus scrofa squalene epoxidase (SQLE), mRNA [NM_001101026]	100113409
A_72_P178526	0.0392832	-2.48056		Rep: FOG: PPR repeat - Ostreococcus tauri, partial (9%) [TC536431]
A_72_P515596	0.00278112	8.71505	CD82	Sus scrofa CD82 molecule (CD82), mRNA [NM_001145218]	100270689
A_72_P136401	0.046347	-2.24919		1111651 MARC 4PIG Sus scrofa cDNA 5', mRNA sequence [DN112459]
A_72_P201952	0.0167668	-2.42733	SLC22A17	solute carrier family 22 member 17 [Source:HGNC Symbol;Acc:HGNC:23095] [ENSSSCT00000002265]	100152841
A_72_P580532	0.0296613	3.03306	ABCA1	Sus scrofa ATP-binding cassette, sub-family A (ABC1), member 1 (ABCA1), mRNA [NM_001317080]	100152112
A_72_P551437	0.0234131	2.30682	SLC30A5	Sus scrofa solute carrier family 30 member 5 (SLC30A5), mRNA [NM_001137624]	100171388
A_72_P443520	0.0179749	3.49054		histone cluster 1 H4 family member e [Source:HGNC Symbol;Acc:HGNC:4790] [ENSSSCT00000029000]
A_72_P244597	0.0391824	5.88401		Rep: PREDICTED: hect domain and RLD 6 isoform 2 - Pan troglodytes, partial (40%) [TC538083]
A_72_P276334	0.0226883	-2.9857
A_72_P144851	0.00767706	-2.26342		Rep: Medulloblastoma antigen MU-MB-50.13 - Homo sapiens (Human), partial (51%) [TC573024]
A_72_P304274	0.0169419	4.08539
A_72_P551611	0.0399139	-2.41341	TNFAIP8L2	Sus scrofa TNF alpha induced protein 8 like 2 (TNFAIP8L2), mRNA [NM_001204370]	100155916
A_72_P080716	0.0258906	-2.12493	TRPM4	Rep: Transient receptor potential cation channel subfamily M member 4 (Long transient receptor potential channel 4) (hTRPM4) (Melastatin-4) (Calcium-activated non-selective cation channel 1). - Canis familiaris, partial (33%) [TC527836]	102167071
A_72_P122066	0.00841176	-3.30143		Rep: Peptidase M56, BlaR1 precursor - Caulobacter sp. K31, partial (4%) [TC560927]
A_72_P303939	0.0204836	-4.27892		Rep: LigA - Methylobacterium sp. 4-46, partial (4%) [TC532441]
A_72_P165076	0.0230025	-3.27648	TNFSF13	Sus scrofa TNF superfamily member 13 (TNFSF13), mRNA [NM_001112690]	100127162
A_72_P387208	0.0344555	2.55284	RGS12	regulator of G protein signaling 12 [Source:HGNC Symbol;Acc:HGNC:9994] [ENSSSCT00000009516]	100620283
A_72_P157726	0.0294056	-3.0947	ZYX	BW975440 full-length enriched swine cDNA library, adult periphral blood mononuclear cell Sus scrofa cDNA clone PBL010105F03 5', mRNA sequence [BW975440]	100524720
A_72_P084881	0.0165455	24.8146		elastase, neutrophil expressed [Source:HGNC Symbol;Acc:HGNC:3309] [ENSSSCT00000027015]
A_72_P604633	0.0234334	2.40754	DSTN	Sus scrofa destrin, actin depolymerizing factor (DSTN), mRNA [NM_001004031]	445516
A_72_P500797	0.0348854	-2.79898	MYLIP	myosin regulatory light chain interacting protein [Source:HGNC Symbol;Acc:HGNC:21155] [ENSSSCT00000001158]	100155795
A_72_P661788	0.0123729	-2.66624	ITM2B	Sus scrofa integral membrane protein 2B (ITM2B), mRNA [NM_001042375]	595120
A_72_P251427	0.030454	2.10167		Rep: Ferritin - Rattus norvegicus (Rat), partial (64%) [TC602524]
A_72_P151731	0.022309	2.07817	LRRC59	Sus scrofa leucine rich repeat containing 59 (LRRC59), mRNA [NM_001244951]	100514317
A_72_P408418	0.0380782	-2.04199	ATF7IP	activating transcription factor 7 interacting protein [Source:HGNC Symbol;Acc:HGNC:20092] [ENSSSCT00000022782]	100513013
A_72_P608532	0.030454	-2.03355	CAMK2D	Sus scrofa calcium/calmodulin dependent protein kinase II delta (CAMK2D), mRNA [NM_214381]	397674
A_72_P167016	0.0291319	-2.26246	PSTPIP1	Sus scrofa proline-serine-threonine phosphatase interacting protein 1 (PSTPIP1), mRNA [NM_001244186]	100152628
A_72_P211702	0.0133105	-6.78774	LGALS3	Sus scrofa galectin 3 (LGALS3), mRNA [NM_001097501]	100038033
A_72_P444913	0.032619	8.89157	XCL1	EST-AR123E06 Porcine Lymph node cDNA library Sus scrofa cDNA clone AR123E06, mRNA sequence [DV227211]	100153155
A_72_P644409	0.0133202	-2.39607	CALM3	Sus scrofa calmodulin 3 (CALM3), mRNA [NM_001244209]	396838
A_72_P118361	0.00422105	-2.27501		Rep: sperm associated antigen 8 isoform 1 - Homo sapiens, partial (40%) [TC540145]
A_72_P613921	0.00278112	-2.30624	PABPN1		100155260
A_72_P189716	0.0243651	-2.17587		Rep: Biotin--acetyl-CoA-carboxylase ligase - Dinoroseobacter shibae DFL 12, partial (7%) [TC566378]
A_72_P477027	0.00752402	3.60419	PIM1	Pim-1 proto-oncogene, serine/threonine kinase [Source:HGNC Symbol;Acc:HGNC:8986] [ENSSSCT00000001752]	100157844
A_72_P564429	0.0295368	2.51203	PPA1	pyrophosphatase (inorganic) 1 [Source:HGNC Symbol;Acc:HGNC:9226] [ENSSSCT00000011231]	100155201
A_72_P567564	0.0281648	6.71115	CKM	Sus scrofa creatine kinase, M-type (CKM), mRNA [NM_001129949]	397264
A_72_P605108	0.018462	2.03045	KPNA2	Sus scrofa karyopherin alpha 2 (RAG cohort 1, importin alpha 1) (KPNA2), mRNA [NM_001163404]	397218
A_72_P498388	0.0294056	2.05821	DDX18	DEAD-box helicase 18 [Source:HGNC Symbol;Acc:HGNC:2741] [ENSSSCT00000025125]	100153560
A_72_P024316	0.0321584	2.29589
A_72_P035541	0.038324	-4.77233	CASP1	Sus scrofa caspase 1, apoptosis-related cysteine peptidase (CASP1), mRNA [NM_214162]	397319
A_72_P107656	0.0314923	2.26144		Rep: Protein translocase subunit secG - Shewanella sp. (strain ANA-3), partial (11%) [TC525465]
A_72_P276294	0.018462	5.38568	BST2	Sus scrofa bone marrow stromal cell antigen 2 (BST2), mRNA [NM_001161755]	100302088
A_72_P600568	0.0320003	7.80641	FAM213A	Sus scrofa family with sequence similarity 213 member A (FAM213A), transcript variant 1, mRNA [NM_001244373]	100155717
A_72_P381008	0.0187429	2.09309		Rep: DNA topoisomerase 1 - Homo sapiens (Human), partial (14%) [TC606253]
A_72_P436194	0.0082214	-2.54455	USP30	ubiquitin specific peptidase 30 [Source:HGNC Symbol;Acc:HGNC:20065] [ENSSSCT00000010892]	100153782
A_72_P392708	0.0494043	-2.06341
A_72_P370553	0.0358001	-2.1336		Rep: Phosphonoacetate hydrolase - Burkholderia phytofirmans PsJN, partial (4%) [TC586392]
A_72_P278569	0.031121	-2.03635		Rep: Double C2-like domain-containing protein alpha (Doc2-alpha) (Doc2). - Canis familiaris, partial (22%) [TC570320]
A_72_P047826	0.0064049	4.18716		Rep: Chromosome undetermined scaffold_349, whole genome shotgun sequence - Vitis vinifera (Grape), partial (6%) [TC567601]
A_72_P589919	0.0167651	3.26237	SEC62	Rep: Translocation protein 1 - Sus scrofa (Pig), complete [TC601728]	100125961
A_72_P347383	0.0147042	4.38254		rnje01c_h2.y1 nje Sus scrofa cDNA 5', mRNA sequence [EW452212]
A_72_P302864	0.031121	-3.99881	CHI3L1	Sus scrofa chitinase 3 like 1 (CHI3L1), mRNA [NM_001001540]	396865
A_72_P519691	0.00841176	-2.21748	CALM3	Sus scrofa calmodulin 3 (CALM3), mRNA [NM_001244209]	396838
A_72_P198027	0.00462873	3.36342	PBK	Sus scrofa PDZ binding kinase (PBK), mRNA [NM_001123156]	100141310
A_72_P442693	0.0388901	5.8147	KCNA5	Sus scrofa potassium voltage-gated channel subfamily A member 5 (KCNA5), mRNA [NM_001006593]	474166
A_72_P220777	0.0271964	-2.67476		Rep: Hermansky-Pudlak syndrome 1 protein - Sus scrofa (Pig), complete [TC518125]
A_72_P505565	0.0249637	40.3476	RETN	Sus scrofa resistin (RETN), mRNA [NM_213783]	396674
A_72_P543278	0.00599894	-2.78007	PLEKHO1	pleckstrin homology domain containing O1 [Source:HGNC Symbol;Acc:HGNC:24310] [ENSSSCT00000025002]	100152184
A_72_P223237	0.00585292	-2.31737	HPS3	Sus scrofa HPS3, biogenesis of lysosomal organelles complex 2 subunit 1 (HPS3), mRNA [NM_001098588]	100049673
A_72_P282694	0.0101868	-2.04206	TIAM1	T-cell lymphoma invasion and metastasis 1 [Source:HGNC Symbol;Acc:HGNC:11805] [ENSSSCT00000025130]	100524587
A_72_P471444	0.031121	-2.1592	DAPL1	Sus scrofa death associated protein like 1 (DAPL1), mRNA [NM_001185174]	100157537
A_72_P209842	0.0111243	-2.63977
A_72_P082856	0.00887436	-2.06776	CCHCR1	coiled-coil alpha-helical rod protein 1 [Source:HGNC Symbol;Acc:HGNC:13930] [ENSSSCT00000032643]	100153563
A_72_P033581	0.0382416	3.17008	STAT5B	Sus scrofa signal transducer and activator of transcription 5B (STAT5B), mRNA [NM_214168]	397340
A_72_P137861	0.0436886	5.46298	S100A9	Sus scrofa S100 calcium binding protein A9 (S100A9), mRNA [NM_001177906]	100127489
A_72_P185341	0.0073501	-2.1251	EHMT2	Sus scrofa euchromatic histone lysine methyltransferase 2 (EHMT2), mRNA [NM_001101823]	100124382
A_72_P007031	0.0132958	2.35535		Rep: NifU-like protein 1, chloroplast precursor - Oryza sativa subsp. japonica (Rice), partial (7%) [TC538574]
A_72_P112411	0.0110129	-2.33866
A_72_P125986	0.0064049	-2.71269	KLF12	Sus scrofa Kruppel like factor 12 (KLF12), mRNA [NM_001134347]	100174955
A_72_P136026	0.0229004	-12.7026		Rep: Workshop cluster 3 antigen precursor - Sus scrofa (Pig), partial (24%) [TC524181]
A_72_P338223	0.00787609	2.51805		Rep: macrophage stimulating 1 (hepatocyte growth factor-like) - Bos Taurus, partial (51%) [TC604620]
A_72_P204037	0.0089296	-2.48471	ACRBP	acrosin binding protein [Source:HGNC Symbol;Acc:HGNC:17195] [ENSSSCT00000000762]	397317
A_72_P034196	0.0396255	2.79804	SMAP2	Rep: PREDICTED: stromal membrane-associated protein 1-like - Pan troglodytes, partial (43%) [TC523011]	100145888
A_72_P490291	0.0249637	-2.60518	ADD3	adducin 3 [Source:HGNC Symbol;Acc:HGNC:245] [ENSSSCT00000011617]	100155574
A_72_P477988	0.0494043	2.01313	G2E3	G2/M-phase specific E3 ubiquitin protein ligase [Source:HGNC Symbol;Acc:HGNC:20338] [ENSSSCT00000002207]	100153402
A_72_P379853	0.0494043	-2.00682	DUS2	dihydrouridine synthase 2 [Source:HGNC Symbol;Acc:HGNC:26014] [ENSSSCT00000028203]	100621573
A_72_P028631	0.0128164	4.98609		Rep: Interferon-stimulated gene 20 kDa protein (EC 3.1.13.1) (Promyelocytic leukemia nuclear body-associated protein ISG20) (Estrogen-regulated transcript 45 protein). - Canis familiaris, partial (92%) [TC567770]
A_72_P098191	0.0468213	-3.01586		1117805 MARC 4PIG Sus scrofa cDNA 5', mRNA sequence [DN118082]
A_72_P404938	0.0294056	-2.04006	PHF2	PHD finger protein 2 [Source:HGNC Symbol;Acc:HGNC:8920] [ENSSSCT00000008853]	100514572
A_72_P290804	0.0446735	2.09228	PTGES3	prostaglandin E synthase 3 [Source:HGNC Symbol;Acc:HGNC:16049] [ENSSSCT00000000439]	100155956
A_72_P712878	0.0110129	-2.30957	RGL2	Sus scrofa ral guanine nucleotide dissociation stimulator like 2 (RGL2), mRNA [NM_001184893]	100151794
A_72_P316233	0.046347	3.64653	TMEM86B	Sus scrofa transmembrane protein 86B (TMEM86B), mRNA [NM_001243276]	100514582
A_72_P231817	0.0135943	-2.06127	ICK	intestinal cell kinase [Source:HGNC Symbol;Acc:HGNC:21219] [ENSSSCT00000002916]	100511822
A_72_P592664	0.0452359	2.0555	LYSMD2	LysM domain containing 2 [Source:HGNC Symbol;Acc:HGNC:28571] [ENSSSCT00000005112]	100155966
A_72_P174101	0.00347623	-2.23658		Rep: SagG - Streptococcus iniae, partial (6%) [TC574487]
A_72_P287459	0.035669	-2.19556	CIZ1	CDKN1A interacting zinc finger protein 1 [Source:HGNC Symbol;Acc:HGNC:16744] [ENSSSCT00000006202]	100157558
A_72_P441544	0.0234131	2.3901	CD46	Sus scrofa CD46 molecule, complement regulatory protein (CD46), mRNA [NM_213888]	396922
A_72_P682229	0.00975773	-2.32185	TPM2	Sus scrofa tropomyosin 2 (beta) (TPM2), mRNA [NM_001129947]	396693
A_72_P293014	0.00895841	2.59297	CDK1	Sus scrofa cyclin dependent kinase 1 (CDK1), mRNA [NM_001159304]	100155762
A_72_P027246	0.0382416	-2.1751		Rep: Pleckstrin and Sec7 domain containing 4 variant - Homo sapiens (Human), partial (58%) [TC526289]
A_72_P735663	0.0140653	2.69012	AURKB	Sus scrofa aurora kinase B (AURKB), mRNA [NM_213919]	396955
A_72_P586401	0.0357247	-2.11789	TPM2	Sus scrofa tropomyosin 2 (beta) (TPM2), mRNA [NM_001129947]	396693
A_72_P180001	0.030454	2.55705		rthg29_p3.y1 thg Sus scrofa cDNA 5', mRNA sequence [EW647129]
A_72_P195837	0.038324	-2.42185		Rep: Structural maintenance of chromosomes protein 6 (hSMC6). - Canis familiaris, partial (11%) [TC605363]
A_72_P246212	0.0494043	-2.10976	FAM155B	family with sequence similarity 155 member B [Source:HGNC Symbol;Acc:HGNC:30701] [ENSSSCT00000013544]	100518049
A_72_P165741	0.0289703	-2.55315	SELL	Sus scrofa selectin L (SELL), mRNA [NM_001112678]	100127147
A_72_P559959	0.0283573	7.77903	FAM213A	Sus scrofa family with sequence similarity 213 member A (FAM213A), transcript variant 1, mRNA [NM_001244373]	100155717
A_72_P022961	0.00530651	2.90593		Rep: Transcription antitermination protein nusG - Desulfuromonas acetoxidans DSM 684, partial (7%) [TC538400]
A_72_P558015	0.00430758	6.913	CD82	Sus scrofa CD82 molecule (CD82), mRNA [NM_001145218]	100270689
A_72_P058161	0.0110198	-2.67453		Rep: TBC1 domain family member 22A. - Canis familiaris, partial (94%) [TC548940]
A_72_P266192	0.0089296	4.72713	MINPP1	multiple inositol-polyphosphate phosphatase 1 [Source:HGNC Symbol;Acc:HGNC:7102] [ENSSSCT00000011420]	100152243
A_72_P232667	0.0498546	-3.41076	RAMP2	Sus scrofa receptor activity modifying protein 2 (RAMP2), mRNA [NM_214082]	397155
A_72_P489826	0.0118282	6.28517	IFIT1	Sus scrofa interferon-induced protein with tetratricopeptide repeats 1 (IFIT1), mRNA [NM_001244363]	100153038
A_72_P572154	0.022309	-2.6529	ITM2B	Sus scrofa integral membrane protein 2B (ITM2B), mRNA [NM_001042375]	595120
A_72_P595314	0.00259595	6.65043	C1H15orf48	chromosome 15 open reading frame 48 [Source:HGNC Symbol;Acc:HGNC:29898] [ENSSSCT00000005156]	100152534
A_72_P583746	0.0384363	-2.48087	CALM2	calmodulin 2 [Source:HGNC Symbol;Acc:HGNC:1445] [ENSSSCT00000009234]	100522926
A_72_P110166	0.00259595	-3.36133	TTC13	tetratricopeptide repeat domain 13 [Source:HGNC Symbol;Acc:HGNC:26204] [ENSSSCT00000011146]	100157092
A_72_P609509	0.00259595	-6.31419	CD1.1	CD1a molecule [Source:HGNC Symbol;Acc:HGNC:1634] [ENSSSCT00000022296]	396785
A_72_P599358	0.0168607	6.28536	HOPX	Sus scrofa HOP homeobox (HOPX), mRNA [NM_213792]	396692
A_72_P565014	0.0359833	-3.6653	IVNS1ABP	Sus scrofa influenza virus NS1A binding protein (IVNS1ABP), mRNA [NM_001161649]	100302027
A_72_P011206	0.0224664	4.32529	C8H4orf33	chromosome 4 open reading frame 33 [Source:HGNC Symbol;Acc:HGNC:27025] [ENSSSCT00000009934]	100515496
A_72_P602603	0.0273863	2.17206		1111476 MARC 4PIG Sus scrofa cDNA 5', mRNA sequence [DN112300]
A_72_P627845	0.046347	-3.37457	GNAI2	Sus scrofa G protein subunit alpha i2 (GNAI2), mRNA [NM_001123116]	397523
A_72_P539418	0.0135206	6.92334	SDC2	Sus scrofa syndecan 2 (SDC2), mRNA [NM_001315754]	100152754
A_72_P140581	0.0140653	-5.18807	RGS14	regulator of G protein signaling 14 [Source:HGNC Symbol;Acc:HGNC:9996] [ENSSSCT00000015336]	100524790
A_72_P371493	0.011659	3.10909	TSPAN33	tetraspanin 33 [Source:HGNC Symbol;Acc:HGNC:28743] [ENSSSCT00000018040]	100515287
A_72_P104716	0.0186005	3.53534	PRDM1	PREDICTED: Sus scrofa PR domain containing 1, with ZNF domain (PRDM1), transcript variant X1, mRNA [XM_005659340]	100154284
A_72_P165616	0.0110129	498.316	SAA3	Sus scrofa serum amyloid A-3 protein (SAA3), mRNA [NM_001044552]	733603
A_72_P232197	0.0436886	2.34824	SUV39H2	Sus scrofa suppressor of variegation 3-9 homolog 2 (SUV39H2), mRNA [NM_001039747]	664651
A_72_P223927	0.00390942	16.0256	TIMP1	Sus scrofa TIMP metallopeptidase inhibitor 1 (TIMP1), mRNA [NM_213857]	396862
A_72_P049236	0.0224479	-3.06626		Rep: RGD1309807 protein - Rattus norvegicus, partial (16%) [TC552908]
A_72_P252712	0.0082214	-2.24225	NFATC3	Rep: nuclear factor of activated T-cells, cytoplasmic, calcineurin-dependent 3 (predicted) - Rattus norvegicus, partial (14%) [TC541372]	100739450
A_72_P227757	0.00620559	3.60092		marker of proliferation Ki-67 [Source:HGNC Symbol;Acc:HGNC:7107] [ENSSSCT00000027204]
A_72_P513238	0.0314924	-2.39462	ZDHHC8	zinc finger DHHC-type containing 8 [Source:HGNC Symbol;Acc:HGNC:18474] [ENSSSCT00000011099]	100157140
A_72_P474434	0.0186438	-2.75062	LY9	lymphocyte antigen 9 [Source:HGNC Symbol;Acc:HGNC:6730] [ENSSSCT00000006986]	100155269
A_72_P085601	0.0352752	-2.37067	HEXA	Sus scrofa hexosaminidase subunit alpha (HEXA), mRNA [NM_001123221]	100142664
A_72_P040616	0.0198096	-2.41313	MAP3K3	Rep: Mitogen-activated protein kinase kinase kinase 3 (EC 2.7.11.25) (MAPK/ERK kinase kinase 3) (MEK kinase 3) (MEKK 3). - Canis familiaris, partial (57%) [TC557358]	100513491
A_72_P474283	0.0170484	-2.41161	RCSD1	Sus scrofa RCSD domain containing 1 (RCSD1), mRNA [NM_001244462]	100152372
A_72_P159686	0.00362511	-2.97838		Rep: At2g01340 - Arabidopsis thaliana (Mouse-ear cress), partial (6%) [TC556805]
A_72_P688636	0.0332589	-2.0059	S100A10	Sus scrofa S100 calcium binding protein A10 (S100A10), mRNA [NM_001291924]	100515138
A_72_P509485	0.0281648	2.30498		solute carrier family 25 member 37 [Source:HGNC Symbol;Acc:HGNC:29786] [ENSSSCT00000010569]
A_72_P153526	0.00647586	-2.41584	ACTN1	Sus scrofa actinin, alpha 1 (ACTN1), mRNA [NM_001243061]	100513412
A_72_P488374	0.0436886	-2.64522	GIT2	PREDICTED: Sus scrofa ARF GTPase-activating protein GIT2-like (LOC100739226), partial mRNA [XM_013986919]	100154195
A_72_P631385	0.0207377	2.81857	FABP5	Sus scrofa fatty acid binding protein 5 (FABP5), mRNA [NM_001039746]	574074
A_72_P381078	0.00485564	-2.0025	SSH1	PREDICTED: Sus scrofa slingshot homolog 1 (Drosophila) (SSH1), mRNA [XM_001929329]	100157825
A_72_P710138	0.0142518	3.72386	IGFBP6	insulin like growth factor binding protein 6 [Source:HGNC Symbol;Acc:HGNC:5475] [ENSSSCT00000000280]	100101923
A_72_P310593	0.0211798	-2.77762		Rep: Predicted protein - Chlamydomonas reinhardtii, partial (4%) [TC579504]
A_72_P057696	0.00347623	157.435	ARG1	Sus scrofa arginase 1 (ARG1), mRNA [NM_214048]	397115
A_72_P412858	0.0226883	4.99711
A_72_P321838	0.022762	2.49619	HMGCR	Sus scrofa 3-hydroxy-3-methylglutaryl-CoA reductase (HMGCR), mRNA [NM_001122988]	100144446
A_72_P043141	0.00363506	2.67419		1111476 MARC 4PIG Sus scrofa cDNA 5', mRNA sequence [DN112300]
A_72_P358133	0.0146041	-10.7534		Rep: Workshop cluster 3 antigen precursor - Sus scrofa (Pig), partial (12%) [TC617790]
A_72_P033641	0.0112492	-2.54682	ITGB5	Sus scrofa integrin subunit beta 5 (ITGB5), mRNA [NM_001246669]	100134977
A_72_P475146	0.0064049	-3.50131	PLEKHO1	pleckstrin homology domain containing O1 [Source:HGNC Symbol;Acc:HGNC:24310] [ENSSSCT00000025002]	100152184
A_72_P380408	0.0316985	2.29643		Rep: Zgc:113293 - Danio rerio (Zebrafish) (Brachydanio rerio), partial (7%) [TC526494]
A_72_P151046	0.0089296	-2.1502		Rep: Tafazzin - Erythrocebus patas (Red guenon) (Cercopithecus patas), complete [TC537998]
A_72_P697474	0.0399609	-2.03884	ITM2B	Sus scrofa integral membrane protein 2B (ITM2B), mRNA [NM_001042375]	595120
A_72_P145091	0.0374674	3.45779		PDUts1067G09 Porcine testis cDNA library I Sus scrofa cDNA clone PDUts1067G09 5' similar to homologue to emb [CV869499]
A_72_P025111	0.00347623	-2.21585	SLA-DMA	Sus scrofa SLA-DM alpha chain (SLA-DMA), mRNA [NM_001004039]	445528
A_72_P262992	0.0281648	-2.25528	MLLT6	Rep: Major prion protein precursor - Trichosurus vulpecula (Brush-tailed possum), partial (6%) [TC529765]	102158177
A_72_P415558	0.0424319	-2.2822		MI-P-E6-aho-b-08-1-UM.s1 MI-P-E6 Sus scrofa cDNA clone MI-P-E6-aho-b-08-1-UM 3', mRNA sequence [BQ599810]
A_72_P140996	0.0423338	-2.41181	ABCA3	PREDICTED: Sus scrofa ATP-binding cassette, sub-family A (ABC1), member 3 (ABCA3), transcript variant X1, mRNA [XM_013987836]	100518064
A_72_P345453	0.0444328	-3.4922	CEBPD	CCAAT/enhancer binding protein delta [Source:HGNC Symbol;Acc:HGNC:1835] [ENSSSCT00000006875]	100153946
A_72_P581292	0.0198096	5.87893	SDC2	Sus scrofa syndecan 2 (SDC2), mRNA [NM_001315754]	100152754
A_72_P443294	0.0414627	-2.43909	GSR	Rep: Outer-membrane lipoprotein carrier protein - Vibrio fischeri MJ11, partial (8%) [TC590302]	396625
A_72_P035306	0.0165778	4.83417	LAG3	Sus scrofa lymphocyte activating 3 (LAG3), mRNA [NM_001105306]	100125962
A_72_P029731	0.0224664	2.86217	CHEK1	checkpoint kinase 1 [Source:HGNC Symbol;Acc:HGNC:1925] [ENSSSCT00000016581]	100511709
A_72_P001051	0.036404	-2.70679		PREDICTED: Sus scrofa Fc receptor-like A (LOC106504137), transcript variant X1, mRNA [XM_005658519]
A_72_P100691	0.00400329	-2.85342	RGS10	regulator of G protein signaling 10 [Source:HGNC Symbol;Acc:HGNC:9992] [ENSSSCT00000011685]	100152559
A_72_P500455	0.024643	-2.648		BX665089 Sus Scrofa library (scag) Sus scrofa cDNA clone scag0004.a.12 5prim, mRNA sequence [BX665089]
A_72_P198037	0.00575112	9.92559		Rep: Krueppel-like factor 1 (Erythroid krueppel-like transcription factor) (EKLF) (Erythroid transcription factor). - Canis familiaris, partial (16%) [TC531762]
A_72_P407418	0.0227678	-2.4352	ATG16L2	autophagy related 16 like 2 [Source:HGNC Symbol;Acc:HGNC:25464] [ENSSSCT00000016170]	100511396
A_72_P080941	0.0064049	-2.16215	SNX12	sorting nexin 12 [Source:HGNC Symbol;Acc:HGNC:14976] [ENSSSCT00000013558]	100155023
A_72_P232857	0.00259595	32.1844	MMP14	Sus scrofa matrix metallopeptidase 14 (membrane-inserted) (MMP14), mRNA [NM_214239]	397471
A_72_P442054	0.0314923	8.73855	LOC396867	Sus scrofa stefin A8 (LOC396867), mRNA [NM_213860]	396867
A_72_P474776	0.00566535	-2.23728	KIAA0907	KIAA0907 [Source:HGNC Symbol;Acc:HGNC:29145] [ENSSSCT00000007124]	100157149
A_72_P581442	0.0111243	-6.3643	LGALS3	Sus scrofa galectin 3 (LGALS3), mRNA [NM_001097501]	100038033
A_72_P428094	0.0237861	3.22665		cytoskeleton associated protein 2 like [Source:HGNC Symbol;Acc:HGNC:26877] [ENSSSCT00000008862]
A_72_P209852	0.00718096	-2.59896	IVNS1ABP	Sus scrofa influenza virus NS1A binding protein (IVNS1ABP), mRNA [NM_001161649]	100302027
A_72_P755876	0.013916	2.44226	CDKN3	Sus scrofa cyclin dependent kinase inhibitor 3 (CDKN3), mRNA [NM_214320]	397589
A_72_P070401	0.0384363	-2.6944	CD79A	Sus scrofa CD79a molecule (CD79A), mRNA [NM_001135962]	100190992
A_72_P076966	0.0249637	4.68441	HMBS	Rep: Hydroxymethylbilane synthase - Sus scrofa (Pig), partial (44%) [TC562974]	396581
A_72_P588316	0.0217506	3.13587	SEC62	Rep: Translocation protein 1 - Sus scrofa (Pig), complete [TC601728]	100125961
A_72_P559784	0.0200468	-2.55062	ITM2B	Sus scrofa integral membrane protein 2B (ITM2B), mRNA [NM_001042375]	595120
A_72_P669094	0.0313942	2.20987	SEC62	Rep: Translocation protein 1 - Sus scrofa (Pig), partial (18%) [TC539966]	100125961
A_72_P624346	0.00707653	-2.06747	GIT2	Rep: GIT2 protein - Homo sapiens (Human), partial (43%) [TC589335]	100154195
A_72_P542588	0.00363506	2.71066		1111476 MARC 4PIG Sus scrofa cDNA 5', mRNA sequence [DN112300]
A_72_P219847	0.024643	67.8234	DMTN	dematin actin binding protein [Source:HGNC Symbol;Acc:HGNC:3382] [ENSSSCT00000010536]	100157264
A_72_P171296	0.0405397	30.8833
A_72_P566181	0.024643	-3.04813	ITM2B	Sus scrofa integral membrane protein 2B (ITM2B), mRNA [NM_001042375]	595120
A_72_P210997	0.0361796	3.20576		Rep: Histone H2B type F-M - Homo sapiens (Human), partial (6%) [TC602427]
A_72_P232192	0.0139219	3.79311	TNFRSF1B	Sus scrofa TNF receptor superfamily member 1B (TNFRSF1B), mRNA [NM_001097441]	100037306
A_72_P137076	0.0337469	2.67576		Rep: ATPase family, AAA domain containing 5 - Canis familiaris, partial (11%) [TC550998]
A_72_P148571	0.0459911	2.34658	DSTN	destrin (actin depolymerizing factor) [Source:HGNC Symbol;Acc:HGNC:15750] [ENSSSCT00000007757]	445516
A_72_P369113	0.0412343	2.1172
A_72_P092781	0.0209055	2.80933
A_72_P248367	0.00895841	-2.19722		EST-AR124E09 Infected Porcine Thymus cDNA library Sus scrofa cDNA clone AR124E09, mRNA sequence [DV229960]
A_72_P286449	0.00422105	7.92747	IFIT1	Sus scrofa interferon-induced protein with tetratricopeptide repeats 1 (IFIT1), mRNA [NM_001244363]	100153038
A_72_P053186	0.0110156	-2.12062	ACP5	Sus scrofa acid phosphatase 5, tartrate resistant (ACP5), mRNA [NM_214209]	397414
A_72_P588311	0.031441	-2.11895	ITM2B	Sus scrofa integral membrane protein 2B (ITM2B), mRNA [NM_001042375]	595120
A_72_P177731	0.00787609	11.7222	OASL	Sus scrofa 2'-5'-oligoadenylate synthetase like (OASL), mRNA [NM_001031790]	595119
A_72_P404233	0.0493131	5.94814
A_72_P302604	0.0064049	26.4365	CFB	Sus scrofa complement factor B (CFB), mRNA [NM_001101824]	100124383
A_72_P081286	0.00898872	2.48706	PRC1	Rep: Protein regulator of cytokinesis 1 - Bos taurus (Bovine), partial (21%) [TC577104]	110261560
A_72_P489372	0.0276226	2.86952	PPA1	pyrophosphatase (inorganic) 1 [Source:HGNC Symbol;Acc:HGNC:9226] [ENSSSCT00000011231]	100155201
A_72_P587836	0.00300518	-2.99761	VCL	Sus scrofa vinculin (VCL), mRNA [NM_213934]	396974
A_72_P155481	0.00278112	-3.14447
A_72_P474937	0.0228396	-2.45356	DENND4B	Rep: DENN/MADD domain containing 4B. - Canis familiaris, partial (13%) [TC580420]	100157148
A_72_P408673	0.0082214	-2.14402	PYGO2	Sus scrofa pygopus family PHD finger 2 (PYGO2), mRNA [NM_001185175]	100157530
A_72_P100616	0.0168607	-2.09074	PTCH1	patched 1 [Source:HGNC Symbol;Acc:HGNC:9585] [ENSSSCT00000029331]	100627504
A_72_P384543	0.00518071	2.38475
A_72_P073536	0.00620559	-2.63734		Rep: Protein cbbY, chromosomal - Ralstonia eutropha (strain ATCC 17699 / H16 / DSM 428 / Stanier 337)(Cupriavidus necator (strain ATCC 17699 / H16 / DSM 428 / Stanier337)), partial (6%) [TC547054]
A_72_P262657	0.0305152	-2.36158	LOC100739425	ZFP30 zinc finger protein [Source:HGNC Symbol;Acc:HGNC:29555] [ENSSSCT00000024936]	100739425
A_72_P125706	0.047412	-2.48705	CYBRD1	cytochrome b reductase 1 [Source:HGNC Symbol;Acc:HGNC:20797] [ENSSSCT00000032489]	100144591
A_72_P724477	0.0475685	-5.51814	FOLR1	Sus scrofa folate receptor 1 (adult) (FOLR1), mRNA [NM_213830]	396784
A_72_P123751	0.0314924	-2.93122		GATA binding protein 3 [Source:HGNC Symbol;Acc:HGNC:4172] [ENSSSCT00000012175]
A_72_P071316	0.0316476	-2.32174	LRRK2	Sus scrofa leucine rich repeat kinase 2 (LRRK2), mRNA [NM_001113437]	780403
A_72_P273249	0.025715	-3.02352	TRAF3IP3		110255538
A_72_P165486	0.013916	-2.32694	FCGR2B	Sus scrofa Fc fragment of IgG, low affinity IIb, receptor (CD32) (FCGR2B), mRNA [NM_001033013]	613131
A_72_P013616	0.00329346	3.53062		PDUts1171H10 Porcine testis cDNA library I Sus scrofa cDNA clone PDUts1171H10 3' similar to homologue to ref [CV878002]
A_72_P249192	0.0440743	-4.25024	LOC100302368	Sus scrofa trypsinogen (LOC100302368), mRNA [NM_001162891]	100302368
A_72_P330068	0.015655	-2.16563
A_72_P598243	0.0229773	-2.41345	INPP5A		100512501
A_72_P210522	0.0305534	-2.47226	NECAP2	NECAP endocytosis associated 2 [Source:HGNC Symbol;Acc:HGNC:25528] [ENSSSCT00000003863]	100523442
A_72_P293034	0.0110129	3.84108	GBP2	Sus scrofa guanylate binding protein 2, interferon-inducible (GBP2), mRNA [NM_001128474]	100153137
A_72_P232807	0.00466012	2.46078	STAT3	Sus scrofa signal transducer and activator of transcription 3 (STAT3), mRNA [NM_001044580]	733648
A_72_P245027	0.0243385	2.24639	RMI2	RecQ mediated genome instability 2 [Source:HGNC Symbol;Acc:HGNC:28349] [ENSSSCT00000026721]	100518832
A_72_P317583	0.00422105	-2.97939	ZNF251	PREDICTED: Sus scrofa zinc finger protein 251-like (LOC100738561), miscRNA [XR_135179]	100738561
A_72_P488393	0.00931268	2.18157	MMAB	methylmalonic aciduria (cobalamin deficiency) cblB type [Source:HGNC Symbol;Acc:HGNC:19331] [ENSSSCT00000010884]	100157459
A_72_P541163	0.0198096	-2.36537	ITM2B	Sus scrofa integral membrane protein 2B (ITM2B), mRNA [NM_001042375]	595120
A_72_P551286	0.0314923	-2.19181	SELL	Sus scrofa selectin L (SELL), mRNA [NM_001112678]	100127147
A_72_P162006	0.00841176	2.99485	SGO1	shugoshin 1 [Source:HGNC Symbol;Acc:HGNC:25088] [ENSSSCT00000012273]	100520101
A_72_P151171	0.0064049	-2.55805	CTSF	Rep: Cathepsin F precursor (EC 3.4.22.41) (CATSF). - Bos Taurus, partial (90%) [TC564244]	100520004
A_72_P445118	0.00466012	-2.45144	IVNS1ABP	Sus scrofa influenza virus NS1A binding protein (IVNS1ABP), mRNA [NM_001161649]	100302027
A_72_P119111	0.00707653	-2.05825	COPA	coatomer protein complex subunit alpha [Source:HGNC Symbol;Acc:HGNC:2230] [ENSSSCT00000006999]	100157296
A_72_P437309	0.0340831	-2.71955	RASA3	RAS p21 protein activator 3 [Source:HGNC Symbol;Acc:HGNC:20331] [ENSSSCT00000010488]	100519683
A_72_P222792	0.0320003	-2.55779	TLR6	Sus scrofa toll like receptor 6 (TLR6), mRNA [NM_213760]	396621
A_72_P052726	0.0312121	-2.19814	CCPG1	Sus scrofa cell cycle progression 1 (CCPG1), mRNA [NM_001243301]	100156919
A_72_P251032	0.0177205	3.11652		Rep: Expressed protein - Oryza sativa subsp. japonica (Rice), partial (6%) [TC563730]
A_72_P303119	0.0200848	2.04949	ARF4	Sus scrofa ADP ribosylation factor 4 (ARF4), mRNA [NM_001048072]	595108
A_72_P709060	0.0280851	-2.28793	C7H6orf89	chromosome 6 open reading frame 89 [Source:HGNC Symbol;Acc:HGNC:21114] [ENSSSCT00000001748]	100156227
A_72_P154956	0.0250985	-2.36267		Rep: Chromosome undetermined SCAF15108, whole genome shotgun sequence - Tetraodon nigroviridis (Green puffer), partial (20%) [TC565571]
A_72_P033246	0.01965	-2.1976		Rep: Epidermal growth factor receptor substrate 15-like 1 (Eps15-related protein) (Eps15R). - Homo sapiens, partial (9%) [TC532654]
A_72_P066321	0.0416703	2.80387		Rep: YsaT - Yersinia enterocolitica, partial (5%) [TC536811]
A_72_P455303	0.0392832	2.55443	RAD51AP1	Rep: Predicted protein - Botryotinia fuckeliana (strain B05.10) (Noble rot fungus) (Botrytiscinerea), partial (11%) [TC597265]	100157339
A_72_P581447	0.00827626	-6.35092	LGALS3	Sus scrofa galectin 3 (LGALS3), mRNA [NM_001097501]	100038033
A_72_P411253	0.0237861	3.30254		Rep: Cytochrome b - Polyrhachis boltoni, partial (10%) [TC525051]
A_72_P050256	0.0359919	2.15408
A_72_P031791	0.00837503	-2.34797	TPM2	Sus scrofa tropomyosin 2 (beta) (TPM2), mRNA [NM_001129947]	396693
A_72_P597416	0.0089296	2.77102	PPA1	pyrophosphatase (inorganic) 1 [Source:HGNC Symbol;Acc:HGNC:9226] [ENSSSCT00000011231]	100155201
A_72_P256902	0.0111811	-2.61549	KIAA1109	KIAA1109 [Source:HGNC Symbol;Acc:HGNC:26953] [ENSSSCT00000009956]	100521104
A_72_P633086	0.00278112	-6.26756	CD1.1	CD1a molecule [Source:HGNC Symbol;Acc:HGNC:1634] [ENSSSCT00000022296]	396785
A_72_P528732	0.00278112	-12.6069	CD1.1	Sus scrofa CD1 antigen (CD1.1), mRNA [NM_213831]	396785
A_72_P444582	0.0113357	-3.12386	GSN		106509249
A_72_P573719	0.0281648	-2.00477	ITM2B	Sus scrofa integral membrane protein 2B (ITM2B), mRNA [NM_001042375]	595120
A_72_P367853	0.0306188	2.40399
A_72_P348603	0.0364508	2.53642	GPX7	Rep: Glutathione peroxidase 7 precursor - Bos taurus (Bovine), complete [TC526015]	100621417
A_72_P302999	0.00783688	-2.37713	DDX39B	Sus scrofa DExD-box helicase 39B (DDX39B), mRNA [NM_001005157]	448813
A_72_P440141	0.0263464	2.15908	ADIPOR2	Sus scrofa adiponectin receptor 2 (ADIPOR2), mRNA [NM_001007192]	404694
A_72_P253662	0.00329346	-4.95983		Rep: Caspase recruitment domain family, member 9 - Bos taurus (Bovine), partial (17%) [TC625930]
A_72_P142211	0.00278112	-4.02653	LRRK2	Sus scrofa leucine rich repeat kinase 2 (LRRK2), mRNA [NM_001113437]	780403
A_72_P622669	0.0230304	5.19907	LOC396866	Sus scrofa stefin A1 (LOC396866), mRNA [NM_213859]	396866
A_72_P167496	0.0304801	-2.13968		BW971139 full-length enriched swine cDNA library, adult periphral blood mononuclear cell Sus scrofa cDNA clone PBL010052D01 5', mRNA sequence [BW971139]
A_72_P303219	0.0358763	2.06797	BIRC5	Sus scrofa baculoviral IAP repeat containing 5 (BIRC5), mRNA [NM_214141]	397266
A_72_P603923	0.046319	2.47594	PPA1	pyrophosphatase (inorganic) 1 [Source:HGNC Symbol;Acc:HGNC:9226] [ENSSSCT00000011231]	100155201
A_72_P366463	0.0314924	35.4073
A_72_P203417	0.00575112	-2.04851	TAB1	Sus scrofa TGF-beta activated kinase 1 (MAP3K7) binding protein 1 (TAB1), mRNA [NM_001244067]	100153785
A_72_P275799	0.0118666	-2.10107
A_72_P541958	0.00821872	4.4156	GBP1	Sus scrofa guanylate binding protein 1, interferon-inducible (GBP1), mRNA [NM_001128473]	100151938
A_72_P202592	0.0109081	-3.33328	PIK3C2B	phosphatidylinositol-4-phosphate 3-kinase catalytic subunit type 2 beta [Source:HGNC Symbol;Acc:HGNC:8972] [ENSSSCT00000016654]	100512551
A_72_P155691	0.0177595	2.04634	CYP51	Sus scrofa cytochrome P450, family 51, subfamily A, polypeptide 1 (CYP51), mRNA [NM_214432]	403334
A_72_P024926	0.0215369	2.21712	ANP32E	Rep: Acidic (Leucine-rich) nuclear phosphoprotein 32 family, member E variant - Homo sapiens (Human), complete [TC603462]	100153768
A_72_P286059	0.0188961	2.36919	CDCA3	Rep: Cell division cycle-associated protein 3 - Homo sapiens (Human), complete [TC552342]	100153312
A_72_P603703	0.00982353	-2.91961	ITM2B	Sus scrofa integral membrane protein 2B (ITM2B), mRNA [NM_001042375]	595120
A_72_P203857	0.0207412	-2.01635	EZH1	Rep: Zgc:152760 - Danio rerio (Zebrafish) (Brachydanio rerio), partial (6%) [TC539503]	100518394
A_72_P602563	0.00490429	-2.54669	TPM2	Sus scrofa tropomyosin 2 (beta) (TPM2), mRNA [NM_001129947]	396693
A_72_P055481	0.0111811	172.787	HBB	Rep: Hemoglobin subunit beta - Sus scrofa (Pig), complete [TC625107]	407066
A_72_P151206	0.0111811	2.9739		centromere protein F [Source:HGNC Symbol;Acc:HGNC:1857] [ENSSSCT00000016974]
A_72_P556355	0.048256	2.07235	DSTN	Sus scrofa destrin, actin depolymerizing factor (DSTN), mRNA [NM_001004031]	445516
A_72_P558574	0.0270566	-2.55601	ITM2B	Sus scrofa integral membrane protein 2B (ITM2B), mRNA [NM_001042375]	595120
A_72_P710858	0.0494043	-4.24438	FOLR1	Sus scrofa folate receptor 1 (adult) (FOLR1), mRNA [NM_213830]	396784
A_72_P205862	0.0493647	-2.28257		129040 MARC 1PIG Sus scrofa cDNA 5', mRNA sequence [BE030832]
A_72_P141806	0.0101492	-4.16432
A_72_P035611	0.00811264	2.6172	HSPH1	Sus scrofa heat shock protein family H (Hsp110) member 1 (HSPH1), mRNA [NM_001097504]	100048931
A_72_P419044	0.0296613	-3.75826
A_72_P326043	0.0386874	-5.61719	LOC100627089	Rep: Scavenger-receptor protein - Sus scrofa (Pig), partial (50%) [TC528127]	100627089
A_72_P109046	0.0249816	2.06537		Rep: Bystin-like protein - Rhodomonas salina (Cryptomonas salina), partial (5%) [TC572473]
A_72_P551061	0.013916	2.33622	ANP32E	Rep: Acidic (Leucine-rich) nuclear phosphoprotein 32 family, member E variant - Homo sapiens (Human), complete [TC603462]	100153768
A_72_P341058	0.0253751	4.09671		Rep: Peroxiredoxin-2 (EC 1.11.1.15) (Thioredoxin peroxidase 1) (Thioredoxin-dependent peroxide reductase 1) (Thiol-specific antioxidant protein) (TSA) (PRP) (Natural killer cell-enhancing factor B) (NKEF-B). - Canis familiaris, partial (73%) [TC591871]
A_72_P037656	0.0168607	2.74059
A_72_P574249	0.0154441	-2.57637	ITM2B	Sus scrofa integral membrane protein 2B (ITM2B), mRNA [NM_001042375]	595120
A_72_P432354	0.00329346	-2.75248	CBX6	Rep: Smith-Magenis syndrome chromosomal region candidate gene 5 protein homolog - Macaca fascicularis (Crab eating macaque) (Cynomolgus monkey), partial (9%) [TC551443]	110260645
A_72_P210412	0.0340831	3.15942	SRPX2	sushi repeat containing protein, X-linked 2 [Source:HGNC Symbol;Acc:HGNC:30668] [ENSSSCT00000013649]	100153130
A_72_P426009	0.0208916	-2.70611	STEAP3	STEAP3 metalloreductase [Source:HGNC Symbol;Acc:HGNC:24592] [ENSSSCT00000025881]	100620912
A_72_P079166	0.046319	2.6005		Rep: EIF2C2 protein - Homo sapiens (Human), partial (6%) [TC550006]
A_72_P441219	0.00787609	10.5085	ISG15	Sus scrofa ISG15 ubiquitin-like modifier (ISG15), mRNA [NM_001128469]	100145895
A_72_P492698	0.0455442	-2.10312	CCPG1	Sus scrofa cell cycle progression 1 (CCPG1), mRNA [NM_001243301]	100156919
A_72_P411478	0.0059822	-3.08976	BCL11B		100154158
A_72_P237497	0.0260804	-2.55246	ARF3	Sus scrofa ADP-ribosylation factor 3 (ARF3), mRNA [NM_001160426]	100301570
A_72_P086356	0.0184464	-3.70621		BX923228 Sus Scrofa library (scan) Sus scrofa cDNA clone scan0024.n.18 5prim, mRNA sequence [BX923228]
A_72_P734833	0.00362511	-2.06935	LOC733637	Sus scrofa myosin regulatory light chain 2 protein (LOC733637), transcript variant 2, mRNA [NM_001244251]	733637
A_72_P100706	0.0338774	7.00152	RASGEF1A	RasGEF domain family member 1A [Source:HGNC Symbol;Acc:HGNC:24246] [ENSSSCT00000011167]	100156683
A_72_P673481	0.0450492	-2.43287	KLHDC2	kelch domain containing 2 [Source:HGNC Symbol;Acc:HGNC:20231] [ENSSSCT00000005525]	100154557
A_72_P475200	0.0344555	3.01561	LOC100154181	histone cluster 2 H2A family member b [Source:HGNC Symbol;Acc:HGNC:20508] [ENSSSCT00000007306]	100154181
A_72_P106711	0.0415674	2.63978		kinesin family member 15 [Source:HGNC Symbol;Acc:HGNC:17273] [ENSSSCT00000012380]
A_72_P100631	0.0283131	-2.00975	ZDHHC15	PREDICTED: Sus scrofa zinc finger, DHHC-type containing 15 (ZDHHC15), mRNA [XM_003135195]	100513899
A_72_P630193	0.0064049	10.3022	FAM213A	Sus scrofa family with sequence similarity 213 member A (FAM213A), transcript variant 1, mRNA [NM_001244373]	100155717
A_72_P063636	0.00807211	-2.33267		Rep: Probable multiple antibiotic resistance protein MarC - Chromobacterium violaceum, partial (6%) [TC552339]
A_72_P405093	0.0101868	3.45005		Rep: Os04g0418000 protein - Oryza sativa subsp. japonica (Rice), partial (6%) [TC543447]
A_72_P304254	0.0115625	2.29406
A_72_P071106	0.030454	-3.41953	MPEG1	macrophage expressed 1 [Source:HGNC Symbol;Acc:HGNC:29619] [ENSSSCT00000014364]	100516953
A_72_P100436	0.0064049	-2.02141		Rep: Glycine rich protein - Rhodococcus sp. (strain RHA1), partial (13%) [TC550589]
A_72_P643581	0.0186267	2.1975	AZIN1	Sus scrofa antizyme inhibitor 1 (AZIN1), mRNA [NM_001128488]	100158237
A_72_P007366	0.0387494	-2.11114	TBC1D22A	Rep: TBC1 domain family member 22A. - Canis familiaris, partial (42%) [TC590482]	100625790
A_72_P489104	0.0302992	-4.88223	FAM89A	family with sequence similarity 89 member A [Source:HGNC Symbol;Acc:HGNC:25057] [ENSSSCT00000031203]	100156669
A_72_P116626	0.0147598	-3.42657		PREDICTED: Sus scrofa zinc finger protein 280D (ZNF280D), transcript variant X2, mRNA [XM_005659574]
A_72_P513900	0.0359919	2.7348
A_72_P234072	0.0198096	4.99333
A_72_P630118	0.0173812	-2.47175	ARL6IP5	Sus scrofa ADP ribosylation factor like GTPase 6 interacting protein 5 (ARL6IP5), mRNA [NM_001048073]	595127
A_72_P128331	0.0261878	-2.20053		Rep: Membrane-associated phosphatidylinositol transfer protein 1 - Homo sapiens (Human), partial (19%) [TC541787]
A_72_P491930	0.0237861	2.6131	PRDM1	PREDICTED: Sus scrofa PR domain containing 1, with ZNF domain, transcript variant 1 (PRDM1), mRNA [XM_001925350]	100154284
A_72_P086091	0.036577	13.8304	NFATC4	nuclear factor of activated T-cells 4 [Source:HGNC Symbol;Acc:HGNC:7778] [ENSSSCT00000002222]	100154469
A_72_P088481	0.0209055	3.96374	IGFBP6	Sus scrofa insulin like growth factor binding protein 6 (IGFBP6), mRNA [NM_001100190]	100101923
A_72_P725743	0.0358763	-2.10753	WDFY2	PREDICTED: Sus scrofa olfactory receptor 8H3-like (LOC100737293), miscRNA [XR_135335]	100512431
A_72_P654962	0.00355381	-2.19068	YWHAB	tyrosine 3-monooxygenase/tryptophan 5-monooxygenase activation protein beta [Source:HGNC Symbol;Acc:HGNC:12849] [ENSSSCT00000008079]	100153160
A_72_P402683	0.0317266	3.74226	PRDX2	Sus scrofa peroxiredoxin 2 (PRDX2), mRNA [NM_001244474]	100512521
A_72_P579432	0.00566535	-3.07815	GIT2	PREDICTED: Sus scrofa G protein-coupled receptor kinase interacting ArfGAP 2 (GIT2), transcript variant X14, mRNA [XM_013982960]	100154195
A_72_P700486	0.0147462	2.44076	DDX18	DEAD-box helicase 18 [Source:HGNC Symbol;Acc:HGNC:2741] [ENSSSCT00000025125]	100153560
A_72_P232752	0.00329346	-2.91067	VCL	Sus scrofa vinculin (VCL), mRNA [NM_213934]	396974
A_72_P035926	0.0165778	-3.62177	F5	Sus scrofa coagulation factor V (F5), mRNA [NM_214120]	397217
A_72_P636358	0.0361796	-2.23271	TMBIM6	bax inhibitor 1 [Source:RefSeq peptide;Acc:NP_001005348] [ENSSSCT00000027228]	396907
A_72_P166671	0.0229611	-2.024	HERC1	HECT and RLD domain containing E3 ubiquitin protein ligase family member 1 [Source:HGNC Symbol;Acc:HGNC:4867] [ENSSSCT00000005038]	100153537
A_72_P027206	0.00898872	-2.43521
A_72_P032416	0.0224664	-2.3208
A_72_P080806	0.0186267	2.44433	PPA1	pyrophosphatase (inorganic) 1 [Source:HGNC Symbol;Acc:HGNC:9226] [ENSSSCT00000011231]	100155201
A_72_P098981	0.0369091	6.05986	SDC2	Sus scrofa syndecan 2 (SDC2), mRNA [NM_001315754]	100152754
A_72_P175101	0.0352752	2.22949		Rep: Sulfhydryl oxidase 1 precursor - Gallus gallus (Chicken), partial (3%) [TC625958]
A_72_P321688	0.0301187	2.3845
A_72_P531776	0.0388901	2.06388	AHCYL1	Sus scrofa adenosylhomocysteinase like 1 (AHCYL1), mRNA [NM_001201381]	100512899
A_72_P375073	0.0149374	-2.66376	SLA-DMB	Sus scrofa MHC class II, DM beta (SLA-DMB), mRNA [NM_001113707]	100135050
A_72_P431639	0.00462873	2.10395
A_72_P580757	0.0165455	10.6715	FAM213A	Sus scrofa family with sequence similarity 213 member A (FAM213A), transcript variant 1, mRNA [NM_001244373]	100155717
A_72_P090701	0.0064049	-2.42674		Rep: Blr7724 protein - Bradyrhizobium japonicum, partial (10%) [TC564187]
A_72_P636108	0.0323184	-3.03104	ITM2B	Sus scrofa integral membrane protein 2B (ITM2B), mRNA [NM_001042375]	595120
A_72_P269139	0.0165766	-2.28113	PATZ1	Rep: Zfp278 protein - Rattus norvegicus (Rat), partial (69%) [TC539310]	100739740
A_72_P317358	0.025715	-2.29004	MGRN1	rcol1021b_f11.y1 col Sus scrofa cDNA 5', mRNA sequence [EV992638]	100049682
A_72_P165396	0.00278112	6.62181	ITM2A	Sus scrofa integral membrane protein 2A (ITM2A), mRNA [NM_001031798]	595131
A_72_P649176	0.0168607	3.48275	SEC62	Sus scrofa SEC62 homolog, preprotein translocation factor (SEC62), mRNA [NM_001105305]	100125961
A_72_P410118	0.00329346	2.27039		Rep: Centrosomal protein of 72 kDa - Homo sapiens (Human), partial (12%) [TC525205]
A_72_P260897	0.00931268	2.87985	CCNB1	Sus scrofa cyclin B1 (CCNB1), mRNA [NM_001170768]	397662
A_72_P419354	0.00278112	-2.72581		Rep: Lysosomal alpha-mannosidase precursor (EC 3.2.1.24) (Mannosidase, alpha B) (Lysosomal acid alpha-mannosidase) (Laman) (Mannosidase alpha class 2B member 1) [Contains: Lysosomal alpha-mannosidase A peptide; Lysosomal alpha-mannosidase B peptide; Lysosomal alpha-mannosidase C peptide; Lysosomal alpha-mannosidase D peptide; Lysosomal alpha- mannosidase E peptide] - Bos taurus (Bovine), partial …
A_72_P413738	0.0359919	-3.10732		GB
A_72_P489856	0.0268571	2.23461	MARCH5	membrane associated ring-CH-type finger 5 [Source:HGNC Symbol;Acc:HGNC:26025] [ENSSSCT00000011457]	100157340
A_72_P088661	0.0423338	-2.3388	GBA	Sus scrofa glucosylceramidase beta (GBA), mRNA [NM_001005730]	449572
A_72_P283694	0.0243212	135.889
A_72_P186731	0.0111811	-2.37089
A_72_P252667	0.011331	2.39381	CENPN	Rep: Centromere protein N - Bos taurus (Bovine), partial (46%) [TC552431]	110261261
A_72_P572769	0.0118282	3.03468	FABP5	Sus scrofa fatty acid binding protein 5 (FABP5), mRNA [NM_001039746]	574074
A_72_P337333	0.00419684	-6.10257	CD1.1	CD1a molecule [Source:HGNC Symbol;Acc:HGNC:1634] [ENSSSCT00000022296]	396785
A_72_P140756	0.0372094	-2.00477	WDFY4	WDFY family member 4 [Source:HGNC Symbol;Acc:HGNC:29323] [ENSSSCT00000026607]	100157904
A_72_P165041	0.0111811	-2.03274	MEF2A	Sus scrofa myocyte enhancer factor 2A (MEF2A), transcript variant 1, mRNA [NM_001097421]	100037273
A_72_P357573	0.0418126	-2.31151		Rep: Rab3 GTPase-activating protein non-catalytic subunit - Rattus norvegicus (Rat), partial (4%) [TC590206]
A_72_P303109	0.0455442	3.24645	COX7A1	Sus scrofa cytochrome c oxidase polypeptide VIIa-muscle/heart (COX7A1), mRNA [NM_214411]	399685
A_72_P440026	0.0467214	2.32275	DSTN	Sus scrofa destrin, actin depolymerizing factor (DSTN), mRNA [NM_001004031]	445516
A_72_P661105	0.0322748	5.58967	ATPIF1	Sus scrofa ATPase inhibitory factor 1 (ATPIF1), mRNA [NM_001097486]	100038002
A_72_P024371	0.0488749	-3.36535	ZNF512	zinc finger protein 512 [Source:HGNC Symbol;Acc:HGNC:29380] [ENSSSCT00000009350]	100521129
A_72_P707666	0.0253633	-2.11093	RCBTB2	RCC1 and BTB domain containing protein 2 [Source:HGNC Symbol;Acc:HGNC:1914] [ENSSSCT00000010299]	100154691
A_72_P052276	0.0224479	2.33139
A_72_P349223	0.036966	2.4714	STAT3	Sus scrofa signal transducer and activator of transcription 3 (STAT3), mRNA [NM_001044580]	733648
A_72_P603603	0.0365078	2.06456	H2AFZ	Sus scrofa H2A histone family, member Z (H2AFZ), mRNA [NM_001123122]	100141311
A_72_P079681	0.00647586	8.05688	MT1A	Sus scrofa metallothionein 1A (MT1A), mRNA [NM_001001266]	397417
A_72_P195342	0.0168607	-2.35857	BIN1	Sus scrofa bridging integrator 1 (BIN1), mRNA [NM_001097440]	100037305
A_72_P011986	0.0491916	2.84695
A_72_P364933	0.040762	2.57416	BCL2L11	Rep: 40S ribosomal protein S23 - Scophthalmus maximus (Turbot), partial (10%) [TC575159]	396632
A_72_P526562	0.0128204	-6.33159	LGALS3	Sus scrofa galectin 3 (LGALS3), mRNA [NM_001097501]	100038033
A_72_P734783	0.00768164	-2.0515	LOC733637	Sus scrofa myosin regulatory light chain 2 protein (LOC733637), transcript variant 2, mRNA [NM_001244251]	733637
A_72_P692616	0.0147462	7.30448	SDC2	Sus scrofa syndecan 2 (SDC2), mRNA [NM_001315754]	100152754
A_72_P004828	0.00504662	-2.35866		Rep: Predicted protein - Monosiga brevicollis MX1, partial (3%) [TC543385]
A_72_P216362	0.038324	-2.08722	MAN2A2	mannosidase alpha class 2A member 2 [Source:HGNC Symbol;Acc:HGNC:6825] [ENSSSCT00000002038]	100154397
A_72_P020581	0.0180305	-2.21848	AKAP13	PREDICTED: Sus scrofa A kinase (PRKA) anchor protein 13 (AKAP13), mRNA [XM_001926474]	397631
A_72_P463197	0.0387722	4.11885	NME4	Sus scrofa NME/NM23 nucleoside diphosphate kinase 4 (NME4), mRNA [NM_001143720]	100233195
A_72_P427349	0.00800732	-3.26048	SLA-DMA	Sus scrofa SLA-DM alpha chain (SLA-DMA), mRNA [NM_001004039]	445528
A_72_P146401	0.0127488	-2.0656	SERPINF1	Sus scrofa serpin family F member 1 (SERPINF1), mRNA [NM_001078662]	780402
A_72_P177496	0.0149181	42.3941	RETN	Sus scrofa resistin (RETN), mRNA [NM_213783]	396674
A_72_P068741	0.0111811	-2.45576		rece02c_p13.y1 ece Sus scrofa cDNA 5', mRNA sequence [EW098923]
A_72_P202747	0.0294056	-2.59856		MI-P-CP1-nza-h-16-0-UI.s1 MI-P-CP1 Sus scrofa cDNA clone MI-P-CP1-nza-h-16-0-UI 3', mRNA sequence [BQ603925]
A_72_P219862	0.0147042	-3.19703		Rep: Transporter, NadC/P/Pho87 family - Clostridium novyi (strain NT), partial (4%) [TC616128]
A_72_P122401	0.0322748	5.56321	ATPIF1	Sus scrofa ATPase inhibitory factor 1 (ATPIF1), mRNA [NM_001097486]	100038002
A_72_P087096	0.0301187	2.41889	MND1	meiotic nuclear divisions 1 [Source:HGNC Symbol;Acc:HGNC:24839] [ENSSSCT00000009866]	100517105
A_72_P153306	0.025715	-2.10192		Rep: Glutaredoxin-related protein - Erythrobacter litoralis (strain HTCC2594), partial (9%) [TC533090]
A_72_P308518	0.0343574	-2.22821
A_72_P288244	0.00898872	2.29383	IFRD2	interferon related developmental regulator 2 [Source:HGNC Symbol;Acc:HGNC:5457] [ENSSSCT00000029394]	100155668
A_72_P682421	0.0110129	-2.48736	DDX39B	DExD-box helicase 39B [Source:HGNC Symbol;Acc:HGNC:13917] [ENSSSCT00000001529]	448813
A_72_P072101	0.013916	-2.98741		Rep: NCK-associated protein 1-like - Homo sapiens (Human), partial (12%) [TC616485]
A_72_P674232	0.0240989	7.4782	NCOA4	Sus scrofa nuclear receptor coactivator 4 (NCOA4), mRNA [NM_001243122]	100156184
A_72_P000456	0.0248113	-2.51257	ARF3		100301570
A_72_P269049	0.0264399	-2.21708		plexin C1 [Source:HGNC Symbol;Acc:HGNC:9106] [ENSSSCT00000000991]
A_72_P571904	0.00750076	-2.75515	ITM2B	Sus scrofa integral membrane protein 2B (ITM2B), mRNA [NM_001042375]	595120
A_72_P600298	0.0165778	-2.5015	LOC100739365	nipsnap homolog 3B [Source:HGNC Symbol;Acc:HGNC:23641] [ENSSSCT00000005967]	100739365
A_72_P281329	0.0450333	2.20622
A_72_P303329	0.0240286	5.26898	CXCL16	Sus scrofa C-X-C motif chemokine ligand 16 (CXCL16), mRNA [NM_213811]	396735
A_72_P005536	0.0406045	3.09381
A_72_P343203	0.0450201	-2.621		nuclear receptor corepressor 1 [Source:HGNC Symbol;Acc:HGNC:7672] [ENSSSCT00000019634]
A_72_P166666	0.00614501	-2.00823	BORCS6	Rep: Uncharacterized protein C17orf59. - Homo sapiens, complete [TC531344]	100620287
A_72_P569649	0.00898872	6.16605	SDC2	syndecan 2 [Source:HGNC Symbol;Acc:HGNC:10659] [ENSSSCT00000006679]	100152754
A_72_P773552	0.0486001	28.2982		Rep: ANK1 protein - Bos taurus (Bovine), complete [TC542383]
A_72_P268334	0.0119795	-2.18574		rsag017_h6.y1 sag Sus scrofa cDNA 5', mRNA sequence [EW544343]
A_72_P569206	0.00620559	-2.53694	DDX39B	Sus scrofa DExD-box helicase 39B (DDX39B), mRNA [NM_001005157]	448813
A_72_P669496	0.0465473	-2.00038		1123913 MARC 4PIG Sus scrofa cDNA 5', mRNA sequence [DN123600]
A_72_P682065	0.0250985	-2.03027		BX665089 Sus Scrofa library (scag) Sus scrofa cDNA clone scag0004.a.12 5prim, mRNA sequence [BX665089]
A_72_P174051	0.0420717	8.6172		Rep: MGC152519 protein - Bos taurus (Bovine), partial (8%) [TC605023]
A_72_P355853	0.00412411	-3.22517		Rep: PREDICTED: Rho guanine nucleotide exchange factor (GEF) 11 isoform 2 - Macaca mulatta, partial (8%) [TC610335]
A_72_P035346	0.0209055	23.863	CCL2	Sus scrofa chemokine (C-C motif) ligand 2 (CCL2), mRNA [NM_214214]	397422
A_72_P047706	0.0068647	-2.39416		Rep: Thiol-disulfide interchange protein DsbD homolog precursor - Chlorobium phaeobacteroides BS1, partial (3%) [TC567163]
A_72_P199257	0.0250532	-2.04104		1097911 MARC 4PIG Sus scrofa cDNA 5', mRNA sequence [DN102904]
A_72_P108391	0.0483595	3.30528
A_72_P402718	0.035669	2.30372	CALR	Sus scrofa calreticulin (CALR), mRNA [NM_001174133]	100381266
A_72_P153126	0.0089296	-2.12642
A_72_P679337	0.0455663	2.3574
A_72_P641919	0.0111811	-6.78088	LGALS3	Sus scrofa galectin 3 (LGALS3), mRNA [NM_001097501]	100038033
A_72_P504414	0.0291699	-2.80679	THY1	Thy-1 cell surface antigen [Source:HGNC Symbol;Acc:HGNC:11801] [ENSSSCT00000016488]	100271931
A_72_P337423	0.0291699	2.14166		Rep: Abhydrolase domain-containing protein 2 - Bos taurus (Bovine), partial (49%) [TC550729]
A_72_P165231	0.00928288	3.03073	FABP5	Sus scrofa fatty acid binding protein 5 (FABP5), mRNA [NM_001039746]	574074
A_72_P378183	0.0198419	2.219	MSC	musculin [Source:HGNC Symbol;Acc:HGNC:7321] [ENSSSCT00000006781]	100155518
A_72_P745587	0.0351114	2.35594	CFLAR	Sus scrofa CASP8 and FADD like apoptosis regulator (CFLAR), mRNA [NM_001001628]	414381
A_72_P205627	0.00728237	2.49773	KIF4A	1109896 MARC 4PIG Sus scrofa cDNA 5', mRNA sequence [DN110827]	100152604
A_72_P013741	0.0149204	3.52429	PYCR1	Rep: Pyrroline-5-carboxylate reductase 1 - Bos taurus (Bovine), complete [TC538756]	100620951
A_72_P575589	0.0291699	7.82476	FAM213A	Sus scrofa family with sequence similarity 213 member A (FAM213A), transcript variant 1, mRNA [NM_001244373]	100155717
A_72_P372848	0.0497295	2.35498	EIF4E	eukaryotic translation initiation factor 4E [Source:HGNC Symbol;Acc:HGNC:3287] [ENSSSCT00000032198]	100038030
A_72_P476934	0.0494043	-2.89937	DEF6		100154998
A_72_P444883	0.0455663	-2.34816	BIN1	Sus scrofa bridging integrator 1 (BIN1), mRNA [NM_001097440]	100037305
A_72_P316118	0.0131508	-2.3043		PREDICTED: Sus scrofa uncharacterized LOC102161797 (LOC102161797), transcript variant X1, ncRNA [XR_001298969]
A_72_P117901	0.00768164	-2.36458	BICRAL	BRD4 interacting chromatin remodelling complex associated protein like [Source:HGNC Symbol;Acc:HGNC:21111] [ENSSSCT00000001830]	100134970
A_72_P147346	0.0493131	2.13251	CDO1	cysteine dioxygenase type 1 [Source:HGNC Symbol;Acc:HGNC:1795] [ENSSSCT00000015537]	100312964
A_72_P370683	0.00197298	6.59554	C1H15orf48	chromosome 15 open reading frame 48 [Source:HGNC Symbol;Acc:HGNC:29898] [ENSSSCT00000005156]	100152534
A_72_P213392	0.0295816	-3.00824
A_72_P063551	0.0291699	2.70103		cytoskeleton associated protein 2 like [Source:HGNC Symbol;Acc:HGNC:26877] [ENSSSCT00000008862]
A_72_P232402	0.00628396	-2.22388	RSC1A1	Sus scrofa regulator of solute carriers 1 (RSC1A1), mRNA [NM_213793]	396699
A_72_P394013	0.00898872	-2.20743		BX666994 Sus Scrofa library (scac) Sus scrofa cDNA clone scac0027.d.13 3prim, mRNA sequence [BX666994]
A_72_P552531	0.0282806	-2.07351	COPA	coatomer protein complex subunit alpha [Source:HGNC Symbol;Acc:HGNC:2230] [ENSSSCT00000006999]	100157296
A_72_P039356	0.0420083	2.11627	H2AFZ	Sus scrofa H2A histone family, member Z (H2AFZ), mRNA [NM_001123122]	100141311
A_72_P441669	0.0114997	550.761	SAA3	Sus scrofa serum amyloid A-3 protein (SAA3), mRNA [NM_001044552]	733603
A_72_P363953	0.0359833	-2.1167		Rep: Predicted protein - Monosiga brevicollis MX1, partial (3%) [TC545690]
A_72_P049991	0.0064049	-3.10995	FAM214A	PREDICTED: Sus scrofa family with sequence similarity 214, member A (FAM214A), transcript variant X3, mRNA [XM_005659593]	100153621
A_72_P124141	0.0227678	3.75055
A_72_P064006	0.0241559	5.45135		1107620 MARC 4PIG Sus scrofa cDNA 5', mRNA sequence [DN109981]
A_72_P449038	0.0267953	-2.18531
A_72_P214952	0.0138008	3.95906		rcbe04_d14.y1 cbe Sus scrofa cDNA 5', mRNA sequence [EV896219]
A_72_P114346	0.0281648	-2.17059		rfty501b_h14.y1 fty Sus scrofa cDNA 5', mRNA sequence [EW215361]
A_72_P672674	0.00278112	13.5942	TIMP1	Sus scrofa TIMP metallopeptidase inhibitor 1 (TIMP1), mRNA [NM_213857]	396862
A_72_P554656	0.0110129	-2.26977	P2RY10	Sus scrofa purinergic receptor P2Y, G-protein coupled, 10 (P2RY10), mRNA [NM_001243677]	100157702
A_72_P358583	0.0101868	-2.98887	SCAP	Sus scrofa SREBF chaperone (SCAP), mRNA [NM_001198694]	494015
A_72_P198147	0.025715	3.02014	DLG3	Rep: Phage integrase - Polaromonas sp. (strain JS666 / ATCC BAA-500), partial (4%) [TC564636]	100516124
A_72_P079116	0.0273863	-2.23223	SKI	Rep: Wdc146 protein - Tetraodon nigroviridis (Green puffer), partial (4%) [TC581020]	110261080
A_72_P501589	0.00666336	-2.39503	ADD3	PREDICTED: Sus scrofa adducin 3 (gamma), transcript variant 1 (ADD3), mRNA [XM_001924738]	100155574
A_72_P216142	0.0369612	-4.66116	MAP3K1	mitogen-activated protein kinase kinase kinase 1 [Source:HGNC Symbol;Acc:HGNC:6848] [ENSSSCT00000018424]	396617
A_72_P297624	0.0357247	4.20203	NFE2L3	nuclear factor, erythroid 2 like 3 [Source:HGNC Symbol;Acc:HGNC:7783] [ENSSSCT00000027225]	100622324
A_72_P088546	0.0221111	-2.1383	SRSF6	Sus scrofa serine and arginine rich splicing factor 6 (SRSF6), mRNA [NM_001077217]	768102
A_72_P432754	0.0392534	-2.122		AJ659967 KN277 Sus scrofa cDNA clone C0005218_P19, mRNA sequence [AJ659967]
A_72_P444809	0.00430758	15.9221	TIMP1	Sus scrofa TIMP metallopeptidase inhibitor 1 (TIMP1), mRNA [NM_213857]	396862
A_72_P678929	0.00891124	-2.2733	DOCK9	dedicator of cytokinesis 9 [Source:HGNC Symbol;Acc:HGNC:14132] [ENSSSCT00000027258]	100522271
A_72_P275984	0.0230025	4.37286	BCR	Rep: BCR protein - Homo sapiens (Human), partial (55%) [TC580151]	100157974
A_72_P587191	0.0459375	8.36987	PEA15	rspc029_e13.y1 spc Sus scrofa cDNA 5', mRNA sequence [EW572650]	100152480
A_72_P040711	0.0207377	-2.80404	FAM213B	Sus scrofa family with sequence similarity 213 member B (FAM213B), mRNA [NM_001113441]	100134955
A_72_P004116	0.0143691	-2.32328		Rep: Oxygen-independent coproporphyrinogen III oxidase - Bradyrhizobium japonicum, partial (4%) [TC593049]
A_72_P337988	0.0144572	2.2123		Rep: MyD88 adaptor-like protein - Danio rerio, partial (7%) [TC607865]
A_72_P623937	0.0119795	2.96075	FABP5	Sus scrofa fatty acid binding protein 5 (FABP5), mRNA [NM_001039746]	574074
A_72_P668246	0.0111243	-2.26438	ADD3	PREDICTED: Sus scrofa adducin 3 (gamma), transcript variant 1 (ADD3), mRNA [XM_001924738]	100155574
A_72_P029901	0.0384814	-2.89994		Rep: Oncogene tlm - Mus musculus (Mouse), partial (10%) [TC539787]
A_72_P266804	0.00962844	2.02298	SLC30A5	Sus scrofa solute carrier family 30 member 5 (SLC30A5), mRNA [NM_001137624]	100171388
A_72_P585386	0.0317815	-2.34797	ATP2C1	ATPase secretory pathway Ca2+ transporting 1 [Source:HGNC Symbol;Acc:HGNC:13211] [ENSSSCT00000034378]	100157931
A_72_P092031	0.0256237	-2.30858	MTG2	Rep: GTP binding protein 5 - Mus musculus (Mouse), partial (90%) [TC534045]	110257479
A_72_P711268	0.0207377	-3.91675	ABLIM1		100154343
A_72_P172316	0.038324	2.23185		Rep: Leucine carboxyl methyltransferase 1 - Bos taurus (Bovine), partial (37%) [TC520235]
A_72_P396168	0.0177336	-3.01524		AJ648193 CSEQRAN19 Sus scrofa cDNA clone C0003263_O17, mRNA sequence [AJ648193]
A_72_P377998	0.0089296	-3.93026	FUCA1	fucosidase, alpha-L- 1, tissue [Source:HGNC Symbol;Acc:HGNC:4006] [ENSSSCT00000022250]	100621112
A_72_P079091	0.00412411	-3.70454
A_72_P260252	0.0305006	-2.82807	SIT1	signaling threshold regulating transmembrane adaptor 1 [Source:HGNC Symbol;Acc:HGNC:17710] [ENSSSCT00000005850]	100153191
A_72_P549826	0.0291699	-2.58741	INPP5A	Rep: Inpp5a protein - Mus musculus (Mouse), partial (76%) [TC573676]	100512501
A_72_P058866	0.0423338	-2.41797		Rep: Probable serine protease HTRA4 precursor (EC 3.4.21.-). - Canis familiaris, partial (69%) [TC562227]
A_72_P400393	0.00363506	3.07332
A_72_P474095	0.00678031	-2.12958	NSMAF	neutral sphingomyelinase activation associated factor [Source:HGNC Symbol;Acc:HGNC:8017] [ENSSSCT00000006833]	100153039
A_72_P008201	0.0436886	3.70485
A_72_P638908	0.0139412	-2.96932	ITM2B	Sus scrofa integral membrane protein 2B (ITM2B), mRNA [NM_001042375]	595120
A_72_P303964	0.00462873	-2.94048		Rep: Intracellular septation protein A - Idiomarina baltica OS145, partial (8%) [TC532461]
A_72_P407903	0.00946443	-2.99004	FBXO32	F-box only protein 32 [Source:RefSeq peptide;Acc:NP_001038053] [ENSSSCT00000006564]	733657
A_72_P685761	0.0236987	-2.12985	HERC1	HECT and RLD domain containing E3 ubiquitin protein ligase family member 1 [Source:HGNC Symbol;Acc:HGNC:4867] [ENSSSCT00000005038]	100153537
A_72_P136391	0.0470022	-2.28814	ZSWIM8	zinc finger SWIM-type containing 8 [Source:HGNC Symbol;Acc:HGNC:23528] [ENSSSCT00000011282]	100736886
A_72_P489525	0.0220437	8.62189	FAM213A	Sus scrofa family with sequence similarity 213 member A (FAM213A), transcript variant 1, mRNA [NM_001244373]	100155717
A_72_P442002	0.0212691	-2.19642	GPSM3	Sus scrofa G-protein signaling modulator 3 (GPSM3), mRNA [NM_001123119]	100144533
A_72_P624641	0.0314924	2.42086	RECQL4	RecQ like helicase 4 [Source:HGNC Symbol;Acc:HGNC:9949] [ENSSSCT00000006463]	100524433
A_72_P656484	0.0224479	8.25998	FAM213A	Sus scrofa family with sequence similarity 213 member A (FAM213A), transcript variant 1, mRNA [NM_001244373]	100155717
A_72_P047886	0.0237861	2.04693	CDHR4	PREDICTED: Sus scrofa cadherin-related family member 4 (CDHR4), mRNA [XM_003132219]	100513757
A_72_P006721	0.0258805	-2.62451		Rep: Homeobox protein prophet of Pit-1 - Homo sapiens (Human), partial (6%) [TC594160]
A_72_P086601	0.0101868	-2.80746		PREDICTED: Sus scrofa hypothetical protein LOC100524883 (LOC100524883), mRNA [XM_003129296]
A_72_P566504	0.0328756	-2.16519	ITM2B	Sus scrofa integral membrane protein 2B (ITM2B), mRNA [NM_001042375]	595120
A_72_P705255	0.013916	3.55527
A_72_P075381	0.00466012	-2.70953	ITGB2		396943
A_72_P005181	0.0344555	2.00838
A_72_P221182	0.0494043	-3.06	GLUL	Sus scrofa glutamate-ammonia ligase (GLUL), mRNA [NM_213909]	396944
A_72_P513722	0.0186005	-2.32334	GIT2	PREDICTED: Sus scrofa G protein-coupled receptor kinase interacting ArfGAP 2 (GIT2), transcript variant X14, mRNA [XM_013982960]	100154195
A_72_P079881	0.0494043	-4.11972	SERPINB10	Sus scrofa serpin family B member 10 (SERPINB10), mRNA [NM_001244161]	100154994
A_72_P244797	0.00841176	-2.99181	MAP2K6	Rep: Dual specificity mitogen-activated protein kinase kinase 6 - Mus musculus (Mouse), partial (82%) [TC559253]	100625946
A_72_P388843	0.00462873	-5.00451	LOC106509717	PREDICTED: Sus scrofa uncharacterized LOC106509717 (LOC106509717), transcript variant X4, mRNA [XM_013995746]	106509717
A_72_P362738	0.0277059	-2.05411		Rep: predicted gene, ENSMUSG00000073760 - Rattus norvegicus, partial (11%) [TC559570]
A_72_P141576	0.0128753	-2.56629		942771 MARC 4PIG Sus scrofa cDNA 5', mRNA sequence [CN155470]
A_72_P696775	0.0411438	-2.2547	TCEANC	transcription elongation factor A N-terminal and central domain containing [Source:HGNC Symbol;Acc:HGNC:28277] [ENSSSCT00000013261]	100156439
A_72_P721018	0.0459375	-2.19801	EEF1A1	Sus scrofa eukaryotic translation elongation factor 1 alpha 1 (EEF1A1), mRNA [NM_001097418]	574059
A_72_P400618	0.00329346	-2.2302		AJ944481 CSEQRAN17 Sus scrofa cDNA clone C0007308o21 5', mRNA sequence [AJ944481]
A_72_P336133	0.0455663	2.48899	CDC25C	Sus scrofa cell division cycle 25C (CDC25C), mRNA [NM_001123095]	100144474
A_72_P037556	0.0064049	15.9619		Rep: biliverdin reductase B (flavin reductase (NADPH)) - Mus musculus, partial (89%) [TC614574]
A_72_P185956	0.0399139	3.90185	SOCS3	Sus scrofa suppressor of cytokine signaling 3 (SOCS3), mRNA [NM_001123196]	493186
A_72_P225652	0.0301187	5.49993		Rep: Jun dimerization protein p21SNFT - Homo sapiens (Human), partial (87%) [TC524816]
A_72_P365638	0.0481529	-2.04206	INPP5B	inositol polyphosphate-5-phosphatase B [Source:HGNC Symbol;Acc:HGNC:6077] [ENSSSCT00000004038]	100512110
A_72_P442151	0.0418126	-2.87311	FLOT1	Sus scrofa flotillin 1 (FLOT1), mRNA [NM_001128483]	100151746
A_72_P248952	0.0408077	8.50088	XCL1	EST-AR123E06 Porcine Lymph node cDNA library Sus scrofa cDNA clone AR123E06, mRNA sequence [DV227211]	100153155
A_72_P683334	0.0147042	-2.36702		Rep: SJCHGC01957 protein - Schistosoma japonicum (Blood fluke), partial (12%) [TC535015]
A_72_P601763	0.00259595	-2.23251	TMBIM6	bax inhibitor 1 [Source:RefSeq peptide;Acc:NP_001005348] [ENSSSCT00000027228]	396907
A_72_P693524	0.0296613	5.71483	OPRL1	Sus scrofa opioid related nociceptin receptor 1 (OPRL1), mRNA [NM_214176]	397364
A_72_P302909	0.027963	2.31436	CTLA4	Sus scrofa cytotoxic T-lymphocyte associated protein 4 (CTLA4), mRNA [NM_214149]	397286
A_72_P060766	0.0374969	-2.41084		reje38b_n12.y1 eje Sus scrofa cDNA 5', mRNA sequence [EW120221]
A_72_P334863	0.0335487	-2.36661	PPP1R3D	PREDICTED: Sus scrofa protein phosphatase 1 regulatory subunit 3D-like (LOC100521997), mRNA [XM_003134506]	100521997
A_72_P063466	0.0111243	-2.0418	RGL2	Sus scrofa ral guanine nucleotide dissociation stimulator like 2 (RGL2), mRNA [NM_001184893]	100151794
A_72_P715033	0.0486001	-2.04482	IVD	Rep: Isovaleryl-CoA dehydrogenase, mitochondrial precursor - Bos taurus (Bovine), partial (62%) [TC530056]	100156047
A_72_P153056	0.0262815	-4.54136		Rep: Mesenchymal stem cell protein DSC96 - Homo sapiens (Human), partial (89%) [TC577551]
A_72_P583931	0.0456593	2.51428	NUF2	NUF2, NDC80 kinetochore complex component [Source:HGNC Symbol;Acc:HGNC:14621] [ENSSSCT00000006941]	100152590
A_72_P492861	0.00278112	5.6728	C1H15orf48	chromosome 15 open reading frame 48 [Source:HGNC Symbol;Acc:HGNC:29898] [ENSSSCT00000005156]	100152534
A_72_P258487	0.00278112	-4.59717	ZNF467	Rep: Zinc finger protein 467 - Homo sapiens (Human), partial (17%) [TC590953]	100623053
A_72_P671628	0.0406087	2.16652	MCUR1	mitochondrial calcium uniporter regulator 1 [Source:HGNC Symbol;Acc:HGNC:21097] [ENSSSCT00000001151]	100520967
A_72_P606603	0.018462	3.57631	GZMB	Sus scrofa granzyme B (granzyme 2, cytotoxic T-lymphocyte-associated serine esterase 1) (GZMB), mRNA [NM_001143710]	100233184
A_72_P586226	0.0110129	-6.31465	LGALS3	Sus scrofa galectin 3 (LGALS3), mRNA [NM_001097501]	100038033
A_72_P351133	0.0358214	-2.57741	SLC37A1	solute carrier family 37 member 1 [Source:HGNC Symbol;Acc:HGNC:11024] [ENSSSCT00000013221]	100519174
A_72_P003661	0.0212691	-2.02307		Rep: PREDICTED: triggering receptor expressed on myeloid cells-like 2 - Pan troglodytes, partial (67%) [TC529854]
A_72_P169986	0.0359833	-2.69822	PTPN6	Rep: Tyrosine-protein phosphatase non-receptor type 6 - Homo sapiens (Human), complete [TC547196]	100171389
A_72_P237617	0.0064049	2.7143	SPAG5	Sus scrofa sperm associated antigen 5 (SPAG5), mRNA [NM_001159311]	100286810
A_72_P558859	0.0420717	2.48822	ANP32E	Rep: Acidic (Leucine-rich) nuclear phosphoprotein 32 family, member E variant - Homo sapiens (Human), partial (79%) [TC544269]	100153768
A_72_P228547	0.00363506	-2.79668		Rep: SJCHGC01957 protein - Schistosoma japonicum (Blood fluke), partial (12%) [TC535015]
A_72_P428729	0.030454	8.66318	S100A8	Sus scrofa S100 calcium binding protein A8 (S100A8), mRNA [NM_001160271]	100127488
A_72_P178671	0.0320003	-2.12618	PRR14L	proline rich 14 like [Source:HGNC Symbol;Acc:HGNC:28738] [ENSSSCT00000010990]	100156356
A_72_P440941	0.036577	7.02294	TEPP	Sus scrofa testis, prostate and placenta expressed (TEPP), mRNA [NM_001129961]	100170116
A_72_P110096	0.0159667	-2.67026	LEF1	Sus scrofa lymphoid enhancer binding factor 1 (LEF1), mRNA [NM_001129967]	100170126
A_72_P248472	0.00448234	3.0487	DRAM1	Sus scrofa DNA damage regulated autophagy modulator 1 (DRAM1), mRNA [NM_001190286]	100462750
A_72_P115716	0.0410056	2.0191		Rep: Dual specificity protein phosphatase 8 - Homo sapiens (Human), partial (4%) [TC557841]
A_72_P049141	0.0420507	-2.27493		388849 MARC 2PIG Sus scrofa cDNA 5', mRNA sequence [BI360804]
A_72_P566549	0.0309962	-2.41567	ITM2B	Sus scrofa integral membrane protein 2B (ITM2B), mRNA [NM_001042375]	595120
A_72_P367463	0.00841176	-4.66894
A_72_P150246	0.0297304	2.61308	MFSD10	Rep: Tetracycline transporter-like protein - Homo sapiens (Human), partial (35%) [TC578278]	100626728
A_72_P136311	0.00448234	-3.53966		RCAN family member 3 [Source:HGNC Symbol;Acc:HGNC:3042] [ENSSSCT00000024999]
A_72_P157551	0.00462873	7.76212		PREDICTED: Sus scrofa SLAM family member 9-like (LOC102161780), transcript variant X2, mRNA [XM_013996935]
A_72_P709972	0.00419684	2.39319	CDKN3	Sus scrofa cyclin dependent kinase inhibitor 3 (CDKN3), mRNA [NM_214320]	397589
A_72_P569179	0.0178137	-6.16201	LGALS3	Sus scrofa galectin 3 (LGALS3), mRNA [NM_001097501]	100038033
A_72_P129566	0.0309887	-2.26819		PREDICTED: Sus scrofa RAS guanyl releasing protein 2 (calcium and DAG-regulated) (RASGRP2), transcript variant X1, mRNA [XM_013994088]
A_72_P332538	0.0233244	2.26231		Rep: Cytochrome b - Cettia cetti, partial (8%) [TC532635]
A_72_P499278	0.0291699	4.90678	CXCL16	Sus scrofa C-X-C motif chemokine ligand 16 (CXCL16), mRNA [NM_213811]	396735
A_72_P545746	0.0055081	2.16192	ELOC	elongin C [Source:HGNC Symbol;Acc:HGNC:11617] [ENSSSCT00000006770]	100153381
A_72_P095351	0.0111811	-2.60407	SH2B1	SH2B adaptor protein 1 [Source:HGNC Symbol;Acc:HGNC:30417] [ENSSSCT00000008552]	100516788
A_72_P030286	0.0228396	-2.71874		Rep: DCN1-like protein 2 (Defective in cullin neddylation protein 1-like protein 2) (DCUN1 domain-containing protein 2). - Canis familiaris, partial (35%) [TC592160]
A_72_P173506	0.0480698	2.38116
A_72_P523868	0.00278112	6.7826	C1H15orf48	chromosome 15 open reading frame 48 [Source:HGNC Symbol;Acc:HGNC:29898] [ENSSSCT00000005156]	100152534
A_72_P590234	0.0168607	6.79819	CKM	Sus scrofa creatine kinase, M-type (CKM), mRNA [NM_001129949]	397264
A_72_P598698	0.0349072	-2.01136	SRSF6	Sus scrofa serine and arginine rich splicing factor 6 (SRSF6), mRNA [NM_001077217]	768102
A_72_P095191	0.0282713	-6.36022
A_72_P197512	0.00787609	-2.78831		rnmm30c_o18.y1 nmm Sus scrofa cDNA 5', mRNA sequence [EW468641]
A_72_P501190	0.0237861	-2.56067	DERA	deoxyribose-phosphate aldolase [Source:HGNC Symbol;Acc:HGNC:24269] [ENSSSCT00000000644]	100153841
A_72_P162556	0.00992638	-3.02659		Rep: Conserved protein - Saccharomyces cerevisiae (strain YJM789) (Baker's yeast), partial (5%) [TC535035]
A_72_P764549	0.0243152	-2.58059	ACP5	Sus scrofa acid phosphatase 5, tartrate resistant (ACP5), mRNA [NM_214209]	397414
A_72_P148756	0.0492153	-2.42567		Rep: Lysosomal alpha-mannosidase precursor (EC 3.2.1.24) (Mannosidase, alpha B) (Lysosomal acid alpha-mannosidase) (Laman) (Mannosidase alpha class 2B member 1) [Contains: Lysosomal alpha-mannosidase A peptide; Lysosomal alpha-mannosidase B peptide; Lysosomal alpha-mannosidase C peptide; Lysosomal alpha-mannosidase D peptide; Lysosomal alpha- mannosidase E peptide] - Bos taurus (Bovine), partial …
A_72_P417714	0.018462	24.5268	ITGB4	integrin subunit beta 4 [Source:HGNC Symbol;Acc:HGNC:6158] [ENSSSCT00000018729]	100521988
A_72_P654283	0.0166386	2.87387	PKIG		397661
A_72_P607883	0.00278112	-2.24997	DHX32	DEAH-box helicase 32 (putative) [Source:HGNC Symbol;Acc:HGNC:16717] [ENSSSCT00000011756]	100152252
A_72_P352623	0.032035	-2.38418	HOMER2	homer scaffolding protein 2 [Source:HGNC Symbol;Acc:HGNC:17513] [ENSSSCT00000002020]	100156419
A_72_P573284	0.031121	-2.3018	GIT2	Rep: ARF GTPase-activating protein GIT2 - Mus musculus (Mouse), partial (16%) [TC564137]	100154195
A_72_P077896	0.0149451	-2.80769	ADA2	Sus scrofa cat eye syndrome chromosome region, candidate 1 (CECR1), mRNA [NM_214016]	397079
A_72_P441035	0.0134568	4.69737	UBD	Sus scrofa ubiquitin D (UBD), mRNA [NM_001160088]	100294688
A_72_P610809	0.0112902	3.01267	SEC62	Sus scrofa SEC62 homolog, preprotein translocation factor (SEC62), mRNA [NM_001105305]	100125961
A_72_P688489	0.010726	-3.09779	ITM2B	Sus scrofa integral membrane protein 2B (ITM2B), mRNA [NM_001042375]	595120
A_72_P474796	0.0459375	-2.6692	GON4L	Rep: YY1AP-related protein1 - Homo sapiens (Human), partial (5%) [TC523129]	100155502
A_72_P558010	0.0233244	-2.88067	ITM2B	Sus scrofa integral membrane protein 2B (ITM2B), mRNA [NM_001042375]	595120
A_72_P330968	0.0405397	2.44206		bone morphogenetic protein 1 [Source:HGNC Symbol;Acc:HGNC:1067] [ENSSSCT00000010546]
A_72_P007981	0.0425697	6.68761		Rep: Os08g0320500 protein - Oryza sativa subsp. japonica (Rice), partial (10%) [TC564574]
A_72_P064386	0.0164561	-2.71593		Rep: RAS guanyl-releasing protein 2 - Bos taurus (Bovine), partial (6%) [TC601625]
A_72_P675921	0.0059822	-2.67477	ADD3	PREDICTED: Sus scrofa adducin 3 (gamma), transcript variant 1 (ADD3), mRNA [XM_001924738]	100155574
A_72_P026916	0.0290746	-2.4259		Rep: Transmembrane protein 16J (Tumor protein p53-inducible protein 5). - Canis familiaris, partial (32%) [TC558083]
A_72_P348125	0.00462873	-3.23438		SWI/SNF related, matrix associated, actin dependent regulator of chromatin, subfamily a, member 2 [Source:HGNC Symbol;Acc:HGNC:11098] [ENSSSCT00000005766]
A_72_P058642	0.022309	5.22946		CJ008151 full-length enriched swine cDNA library, adult mesenteric lymph node Sus scrofa cDNA clone MLN01D110006 5', mRNA sequence [CJ008151]
A_72_P660042	0.013916	-3.07351	ITM2B	Sus scrofa integral membrane protein 2B (ITM2B), mRNA [NM_001042375]	595120
A_72_P430374	0.0419298	-2.18822		BX674532 Sus Scrofa library (scac) Sus scrofa cDNA clone scac0043.n.16 5prim, mRNA sequence [BX674532]
A_72_P077516	0.0328756	-2.47023	TLR1	Sus scrofa toll like receptor 1 (TLR1), mRNA [NM_001031775]	396607
A_72_P441085	0.0413301	5.49654	S100A12	Sus scrofa S100 calcium binding protein A12 (S100A12), mRNA [NM_001160272]	100301483
A_72_P057446	0.00603869	-2.59472
A_72_P361798	0.0184464	108.14		Fanconi anemia complementation group E [Source:HGNC Symbol;Acc:HGNC:3586] [ENSSSCT00000001724]
A_72_P078276	0.0224664	-2.3404		Rep: Autophagy-related protein 7 (APG7-like) (Ubiquitin-activating enzyme E1-like protein) (hAGP7). - Canis familiaris, partial (8%) [TC583410]
A_72_P057376	0.0199977	3.61077
A_72_P445098	0.0424319	3.18131	LGALS8	Sus scrofa galectin 8 (LGALS8), mRNA [NM_001142827]	100156193
A_72_P567994	0.0164561	3.65256		3'-phosphoadenosine 5'-phosphosulfate synthase 2 [Source:HGNC Symbol;Acc:HGNC:8604] [ENSSSCT00000033551]
A_72_P367743	0.0064049	2.07235
A_72_P409233	0.00530651	2.81241		1000118 MARC 4PIG Sus scrofa cDNA 5', mRNA sequence [DN100740]
A_72_P047476	0.0329969	-2.17855
A_72_P475120	0.0182269	-4.50105	MINDY1	MINDY lysine 48 deubiquitinase 1 [Source:HGNC Symbol;Acc:HGNC:25648] [ENSSSCT00000007278]	100153890
A_72_P683861	0.030565	-2.55038	CCPG1	Sus scrofa cell cycle progression 1 (CCPG1), mRNA [NM_001243301]	100156919
A_72_P557145	0.00751787	2.06318	KPNA2	Rep: Importin subunit alpha-2 - Homo sapiens (Human), partial (36%) [TC577785]	397218
A_72_P339118	0.0111811	2.21402
A_72_P113616	0.0408077	-2.81634
A_72_P234887	0.00278112	-3.57805	SLC9A7		100524182
A_72_P066796	0.0229417	-2.92113	LOC102160135	PREDICTED: Sus scrofa uncharacterized LOC102160135 (LOC102160135), ncRNA [XR_302088]	102160135
A_72_P349918	0.0163022	2.33781	MELK	maternal embryonic leucine zipper kinase [Source:HGNC Symbol;Acc:HGNC:16870] [ENSSSCT00000005883]	100519998
A_72_P762452	0.00620559	-2.91029		Rep: Copper expressed protein 1 - Thalassiosira pseudonana (Marine diatom), partial (10%) [TC620678]
A_72_P572164	0.00767706	4.52394	SDC2	syndecan 2 [Source:HGNC Symbol;Acc:HGNC:10659] [ENSSSCT00000006679]	100152754
A_72_P421579	0.00259595	-2.74085
A_72_P317723	0.0082214	-2.16565	TIAM1	T-cell lymphoma invasion and metastasis 1 [Source:HGNC Symbol;Acc:HGNC:11805] [ENSSSCT00000025130]	100524587
A_72_P031071	0.00363506	-2.1669
A_72_P030756	0.00768164	2.70141	AZIN1	Sus scrofa antizyme inhibitor 1 (AZIN1), mRNA [NM_001128488]	100158237
A_72_P245572	0.0313702	20.2256	HBZ	hemoglobin subunit zeta [Source:HGNC Symbol;Acc:HGNC:4835] [ENSSSCT00000008738]	100737689
A_72_P609629	0.0305534	2.26161	DSTN	Sus scrofa destrin, actin depolymerizing factor (DSTN), mRNA [NM_001004031]	445516
A_72_P074056	0.026671	-2.34315		BW979405 full-length enriched swine cDNA library, adult intestine Sus scrofa cDNA clone ITT010038B10 5', mRNA sequence [BW979405]
A_72_P659803	0.0268707	-2.7423	ITM2B	Sus scrofa integral membrane protein 2B (ITM2B), mRNA [NM_001042375]	595120
A_72_P333408	0.00433488	3.66272		AJ951757 KN404_1 Sus scrofa cDNA clone C0007745l19 5', mRNA sequence [AJ951757]
A_72_P440591	0.0290746	2.62999	RAD51	Sus scrofa RAD51 recombinase (RAD51), mRNA [NM_001123181]	100141309
A_72_P280534	0.0224479	4.68617	BEX1	Sus scrofa brain expressed, X-linked 1 (BEX1), mRNA [NM_001244771]	100513130
A_72_P712818	0.00430758	3.1167	LAMP2	Sus scrofa lysosomal associated membrane protein 2 (LAMP2), transcript variant 1, mRNA [NM_001244255]	100154598
A_72_P245162	0.0165766	3.11174	COX7A1	rhlv04b_a18.y1 hlv Sus scrofa cDNA 5', mRNA sequence [EW242532]	399685
A_72_P600668	0.0221959	-2.14006	HERC1	HECT and RLD domain containing E3 ubiquitin protein ligase family member 1 [Source:HGNC Symbol;Acc:HGNC:4867] [ENSSSCT00000005038]	100153537
A_72_P262287	0.0211663	-2.4534
A_72_P177421	0.0250985	-3.43141	GATA3	Sus scrofa GATA binding protein 3 (GATA3), mRNA [NM_001044567]	733631
A_72_P487794	0.0222306	3.13394		DExD/H-box helicase 60 [Source:HGNC Symbol;Acc:HGNC:25942] [ENSSSCT00000010657]
A_72_P685225	0.00363506	-3.15403	VCL	Sus scrofa vinculin (VCL), mRNA [NM_213934]	396974
A_72_P195417	0.0111243	2.94593		Rep: Tumor necrosis factor receptor superfamily member 18 precursor (Glucocorticoid-induced TNFR-related protein) (Activation-inducible TNFR family receptor). - Canis familiaris, partial (44%) [TC605643]
A_72_P166991	0.0218525	-2.59372
A_72_P255332	0.0064049	-2.20382	DNAJC14	Sus scrofa DnaJ heat shock protein family (Hsp40) member C14 (DNAJC14), mRNA [NM_001185066]	100151876
A_72_P234427	0.0169314	-2.55792		Rep: Zyxin - Bos taurus (Bovine), complete [TC538717]
A_72_P137006	0.0222306	-4.60473	ITGB7	retinoic acid receptor gamma [Source:HGNC Symbol;Acc:HGNC:9866] [ENSSSCT00000000277]	397221
A_72_P216567	0.0110129	-2.38187	DOK1	Sus scrofa docking protein 1 (DOK1), mRNA [NM_001143705]	100233179
A_72_P359943	0.035669	2.63676		Rep: nudix (nucleoside diphosphate linked moiety X)-type motif 7 - Rattus norvegicus, partial (28%) [TC536568]
A_72_P479019	0.032024	-2.10465	IRF2BPL	interferon regulatory factor 2 binding protein like [Source:HGNC Symbol;Acc:HGNC:14282] [ENSSSCT00000002660]	100152768
A_72_P495085	0.0376123	-5.47141	SLC46A2	solute carrier family 46 member 2 [Source:HGNC Symbol;Acc:HGNC:16055] [ENSSSCT00000006018]	100157182
A_72_P057621	0.00368433	6.99028	ISG15		100145895
A_72_P216132	0.00363506	-2.14247	TNRC6A	Rep: SD04745p - Drosophila melanogaster (Fruit fly), partial (4%) [TC536818]	110258158
A_72_P417909	0.0288124	-2.89638	GAA	Rep: Lysosomal alpha-glucosidase precursor - Bos taurus (Bovine), partial (73%) [TC554612]	100526132
A_72_P416982	0.00767706	2.04134	HSPA5	heat shock protein family A (Hsp70) member 5 [Source:HGNC Symbol;Acc:HGNC:5238] [ENSSSCT00000006159]	407060
A_72_P208852	0.0295115	2.63579		Rep: Epstein-Barr virus EBNA-1-like protein - Oryza sativa subsp. japonica (Rice), partial (7%) [TC550161]
A_72_P064876	0.0196227	-3.10865	CCDC114	coiled-coil domain containing 114 [Source:HGNC Symbol;Acc:HGNC:26560] [ENSSSCT00000025517]	100622853
A_72_P430299	0.0159667	2.18722		Rep: PREDICTED: leucine rich repeat (in FLII) interacting protein 1 - Pan troglodytes, partial (5%) [TC542319]
A_72_P203142	0.00278112	-2.34412	NPRL2	Rep: Tusc4 protein - Rattus norvegicus (Rat), partial (25%) [TC539172]	100517004
A_72_P048351	0.0237861	-3.84966		Rep: TonB family protein precursor - Burkholderia vietnamiensis (strain G4 / LMG 22486) (Burkholderiacepacia (strain R1808)), partial (8%) [TC543437]
A_72_P381978	0.0241559	-2.45298		Rep: Predicted protein - Nematostella vectensis (Starlet sea anemone), partial (3%) [TC586661]
A_72_P200002	0.0259367	3.21857		PDUts2024G05 Porcine testis cDNA library II Sus scrofa cDNA clone PDUts2024G05 5' similar to homologue to gb [CX058470]
A_72_P532613	0.00466012	3.70641	GBP2	Sus scrofa guanylate binding protein 2, interferon-inducible (GBP2), mRNA [NM_001128474]	100153137
A_72_P440916	0.00841176	2.91226	CDK1	Sus scrofa cyclin dependent kinase 1 (CDK1), mRNA [NM_001159304]	100155762
A_72_P175876	0.0362845	2.21869	RUNX3	GB	100622884
A_72_P660376	0.0236987	-2.10309	MTCH1	Sus scrofa mitochondrial carrier 1 (MTCH1), transcript variant 1, mRNA [NM_001244166]	100152609
A_72_P219357	0.0420153	5.05068		362463 MARC 1PIG Sus scrofa cDNA 5', mRNA sequence [BI338624]
A_72_P150446	0.00620559	-2.12276	BORCS8	BLOC-1 related complex subunit 8 [Source:HGNC Symbol;Acc:HGNC:37247] [ENSSSCT00000030092]	100620218
A_72_P750640	0.00982953	-2.04056	SMUG1	single-strand-selective monofunctional uracil-DNA glycosylase 1 [Source:HGNC Symbol;Acc:HGNC:17148] [ENSSSCT00000032497]	100153912
A_72_P494961	0.0204836	-2.32181	LOC100154081	Rep: Protein NipSnap3A (NipSnap4) (Target for Salmonella secreted protein C) (TassC). - Canis familiaris, complete [TC519682]	100154081
A_72_P036391	0.0184073	-2.49324	VIM	vimentin [Source:HGNC Symbol;Acc:HGNC:12692] [ENSSSCT00000012075]	100522394
A_72_P555495	0.0362845	-2.12048	ITM2B	Sus scrofa integral membrane protein 2B (ITM2B), mRNA [NM_001042375]	595120
A_72_P000621	0.0207377	2.57993	USP14	Rep: Uncharacterized protein USP14 - Homo sapiens (Human), partial (96%) [TC579396]	100625317
