# Supplementary material for: PMMA-Based Continuous Hemofiltration Modulated Complement Activation and Renal Dysfunction in LPS-Induced Acute Kidney Injury
Source: Front Immunol. 2021 Apr 1;12:605212. doi: 10.3389/fimmu.2021.605212 (PMC8047323; doi:10.3389/fimmu.2021.605212)
Supplement: Supplementary file 3 [file Table_2.xlsx]

## Sheet: LPS PMMA T24
ProbeName	p (Corr) ([LPS T24] Vs [PMMA T24])	FC ( [PMMA T24] Vs [LPS T24])	GeneSymbol	Description	EntrezGeneID
A_72_P718368	0.0316899	5.42738	KIF13A	PREDICTED: Sus scrofa kinesin-like protein KIF13A-like (LOC100625286), miscRNA [XR_135265]	100625286
A_72_P217642	0.0384959	3.88246	ALDH2	Sus scrofa aldehyde dehydrogenase 2 family (mitochondrial) (ALDH2), mRNA [NM_001044611]	733685
A_72_P223507	0.0364958	30.9554	FOLR1	Sus scrofa folate receptor 1 (FOLR1), mRNA [NM_214311]	397579
A_72_P574774	0.0358317	5.65905		Rep: FYVE, RhoGEF and PH domain-containing protein 4 - Rattus norvegicus (Rat), partial (9%) [TC565355]
A_72_P046446	0.0402136	3.82979		Rep: Xsal-3' long form - Xenopus laevis (African clawed frog), partial (4%) [TC623220]
A_72_P477007	0.042446	5.171		137767 MARC 1PIG Sus scrofa cDNA 5', mRNA sequence [BE232741]
A_72_P428649	0.0394646	10.4343	ARRDC4	arrestin domain containing 4 [Source:HGNC Symbol;Acc:HGNC:28087] [ENSSSCT00000002508]	100155895
A_72_P029936	0.0395175	6.61971	CYBRD1	Rep: cytochrome b reductase 1 - Canis familiaris, partial (47%) [TC539804]	100144591
A_72_P422374	0.0295243	-3.10418		Rep: C2ta protein - Mus musculus (Mouse), partial (6%) [TC557589]
A_72_P036976	0.0405187	10.732		Rep: Uncharacterized protein ENSP00000383461 - Homo sapiens (Human), partial (24%) [TC614261]
A_72_P106876	0.0493414	-2.97629		Rep: Cytochrome c oxidase subunit 2 - Musca domestica (House fly), partial (6%) [TC525130]
A_72_P636752	0.0479798	15.825	MEDAG	mesenteric estrogen dependent adipogenesis [Source:HGNC Symbol;Acc:HGNC:25926] [ENSSSCT00000010225]	100153765
A_72_P210907	0.0325695	-6.66617		PREDICTED: Sus scrofa B-cell CLL/lymphoma 2 (BCL2), mRNA [XM_003121700]
A_72_P440176	0.0394425	-15.6296	XCL1	Sus scrofa chemokine (C motif) ligand 1 (XCL1), mRNA [NM_001134345]	100153155
A_72_P723378	0.0355229	7.6161	ATP9A	Sus scrofa ATPase phospholipid transporting 9A (putative) (ATP9A), mRNA [NM_001114672]	100136901
A_72_P223752	0.0376781	2.2437	ATP6V0E1	Sus scrofa ATPase H+ transporting V0 subunit e1 (ATP6V0E1), mRNA [NM_001044579]	733646
A_72_P328576	0.0213886	6.45437	SLC31A2	Sus scrofa solute carrier family 31 member 2 (SLC31A2), mRNA [NM_001244427]	100514386
A_72_P653950	0.0491831	3.39389	M6PR	mannose-6-phosphate receptor, cation dependent [Source:HGNC Symbol;Acc:HGNC:6752] [ENSSSCT00000000718]	100154117
A_72_P646511	0.0353367	27.6779	ANKRD22	ankyrin repeat domain 22 [Source:HGNC Symbol;Acc:HGNC:28321] [ENSSSCT00000011430]	100152630
A_72_P224207	0.0397212	-2.24391	SEC61A1	Sus scrofa Sec61 translocon alpha 1 subunit (SEC61A1), mRNA [NM_001244354]	100155306
A_72_P088736	0.0397256	4.55726	LTF	Sus scrofa lactotransferrin (LTF), mRNA [NM_214362]	397649
A_72_P623293	0.0468437	3.29016	ITM2B	Sus scrofa integral membrane protein 2B (ITM2B), mRNA [NM_001042375]	595120
A_72_P489114	0.0315137	4.81488	TTC13	tetratricopeptide repeat domain 13 [Source:HGNC Symbol;Acc:HGNC:26204] [ENSSSCT00000011146]	100157092
A_72_P452983	0.0284867	-3.98816	SPRY2	sprouty RTK signaling antagonist 2 [Source:HGNC Symbol;Acc:HGNC:11270] [ENSSSCT00000010397]	100157266
A_72_P255767	0.0397256	2.57863	CAST	Rep: Calpastatin - Sus scrofa (Pig), complete [TC619098]	397135
A_72_P442106	0.0385155	5.39742	FRRS1	Sus scrofa ferric chelate reductase 1 (FRRS1), mRNA [NM_001128486]	100151766
A_72_P123931	0.0308538	-3.05747		Rep: Zinc finger protein 764. - Bos Taurus, partial (25%) [TC534779]
A_72_P602158	0.0355229	7.48508	RNASE4		396976
A_72_P573639	0.0433534	2.85703	ITM2B	Sus scrofa integral membrane protein 2B (ITM2B), mRNA [NM_001042375]	595120
A_72_P511075	0.0395549	24.8917	CHI3L1	Sus scrofa chitinase 3 like 1 (CHI3L1), mRNA [NM_001001540]	396865
A_72_P432739	0.0415017	3.26381		coronin 1A [Source:HGNC Symbol;Acc:HGNC:2252] [ENSSSCT00000031067]
A_72_P342878	0.0363543	-2.44882		Rep: Predicted protein - Aspergillus terreus (strain NIH 2624), partial (6%) [TC529173]
A_72_P405838	0.0476817	-2.89446	DCUN1D1	defective in cullin neddylation 1 domain containing 1 [Source:HGNC Symbol;Acc:HGNC:18184] [ENSSSCT00000025068]	100624319
A_72_P080786	0.0213886	-3.57992	CBLB	Cbl proto-oncogene B [Source:HGNC Symbol;Acc:HGNC:1542] [ENSSSCT00000023448]	100621690
A_72_P241957	0.0315137	8.44307		Rep: AP-2 repressor - Homo sapiens (Human), partial (7%) [TC598840]
A_72_P437859	0.0434124	-3.41001		low density lipoprotein receptor class A domain containing 3 [Source:HGNC Symbol;Acc:HGNC:27046] [ENSSSCT00000014519]
A_72_P374318	0.0413196	18.2924
A_72_P137211	0.0270595	-3.1636		PREDICTED: Sus scrofa uncharacterized LOC106509237 (LOC106509237), transcript variant X2, ncRNA [XR_001306584]
A_72_P021321	0.0236937	6.8865	TYROBP	Sus scrofa TYRO protein tyrosine kinase binding protein (TYROBP), mRNA [NM_214202]	397405
A_72_P011351	0.0234529	3.70206	VPS26B	Sus scrofa vacuolar protein sorting 26 homolog B (S. pombe) (VPS26B), mRNA [NM_001137634]	100192441
A_72_P070246	0.0479798	3.28348	HPSE	Sus scrofa heparanase (HPSE), mRNA [NM_001146130]	100271932
A_72_P632050	0.0435705	3.01359	TMEM87A	transmembrane protein 87A [Source:HGNC Symbol;Acc:HGNC:24522] [ENSSSCT00000005226]	100154984
A_72_P127676	0.0392942	2.45127	CHP1	PREDICTED: Sus scrofa calcineurin-like EF-hand protein 1 (CHP1), mRNA [XM_013993169]	100621371
A_72_P415208	0.0492036	3.54771		lysosomal trafficking regulator [Source:HGNC Symbol;Acc:HGNC:1968] [ENSSSCT00000011115]
A_72_P127941	0.0289256	-2.87224		Rep: Predicted protein - Monosiga brevicollis MX1, partial (4%) [TC541596]
A_72_P650926	0.0371672	2.22426	SYAP1	Sus scrofa synapse associated protein 1 (SYAP1), transcript variant 1, mRNA [NM_001244107]	100153861
A_72_P474394	0.0374827	-4.33046	APOA2	Sus scrofa apolipoprotein A2 (APOA2), mRNA [NM_001186294]	100153243
A_72_P744498	0.0481358	-5.09105	MT1A	Sus scrofa metallothionein 1A (MT1A), mRNA [NM_001001266]	397417
A_72_P247802	0.0308538	-5.17528		Rep: Predicted protein - Monosiga brevicollis MX1, partial (6%) [TC608859]
A_72_P560205	0.04088	4.71363	GSN	Rep: Gelsolin precursor - Sus scrofa (Pig), partial (63%) [TC520777]	106509249
A_72_P574634	0.04462	3.36941	GP91-PHOX	Sus scrofa NADPH oxidase heavy chain subunit (GP91-PHOX), mRNA [NM_214043]	397108
A_72_P198167	0.0270595	2.23984		Rep: Hemoglobin subunit alpha - Sus scrofa (Pig), partial (64%) [TC531861]
A_72_P715438	0.0433534	2.97972	TMSB4X	Sus scrofa thymosin beta 4, X-linked (TMSB4X), mRNA [NM_001141991]	100216317
A_72_P223267	0.0355229	10.7622	CIDEB	Sus scrofa cell death-inducing DFFA-like effector b (CIDEB), mRNA [NM_001112688]	100127160
A_72_P578963	0.0398467	-15.2553	ARG1	Sus scrofa arginase 1 (ARG1), mRNA [NM_214048]	397115
A_72_P491305	0.0355229	5.95856	IFNGR1	Sus scrofa interferon gamma receptor 1 (IFNGR1), mRNA [NM_001177907]	100152238
A_72_P611888	0.04462	-2.55319	RBMX	Sus scrofa RNA binding motif protein, X-linked (RBMX), mRNA [NM_001244096]	100158042
A_72_P146636	0.0315137	-5.25118	GATA2	Sus scrofa GATA binding protein 2 (GATA2), mRNA [NM_213879]	396912
A_72_P009336	0.04462	8.84527		EST-AR184C11 Infected Porcine Peripheral Blood Cell cDNA library Sus scrofa cDNA clone AR184C11, mRNA sequence [DV229493]
A_72_P474198	0.0358317	8.25893	CEBPD	CCAAT/enhancer binding protein delta [Source:HGNC Symbol;Acc:HGNC:1835] [ENSSSCT00000006875]	100153946
A_72_P155281	0.0279695	3.05558
A_72_P321983	0.0394646	8.14465	TIMP2	Sus scrofa TIMP metallopeptidase inhibitor 2 (TIMP2), mRNA [NM_001145985]	396988
A_72_P472742	0.03834	5.07423	SAG	Sus scrofa S-antigen visual arrestin (SAG), mRNA [NM_214079]	397151
A_72_P040641	0.0418478	5.30352		946703 MARC 4PIG Sus scrofa cDNA 5', mRNA sequence [CN157954]
A_72_P018036	0.0308538	5.04225		Rep: Isoniazid inductible protein IniA - Mycobacterium smegmatis (strain ATCC 700084 / mc(2)155), partial (3%) [TC595914]
A_72_P215847	0.0370376	10.8967	APH1B		100624829
A_72_P668865	0.04462	-2.57121	PABPC1	poly(A) binding protein cytoplasmic 1 [Source:HGNC Symbol;Acc:HGNC:8554] [ENSSSCT00000032533]	100153958
A_72_P488473	0.0434121	-14.5884	KIAA1671	KIAA1671 [Source:HGNC Symbol;Acc:HGNC:29345] [ENSSSCT00000010906]	100154475
A_72_P070251	0.041945	33.3406		CJ018569 full-length enriched swine cDNA library, adult spleen Sus scrofa cDNA clone SPL01B060062 5', mRNA sequence [CJ018569]
A_72_P377943	0.0397583	7.35758	MBOAT7	membrane bound O-acyltransferase domain containing 7 [Source:HGNC Symbol;Acc:HGNC:15505] [ENSSSCT00000003628]	100521498
A_72_P309678	0.0468293	4.33964	LRRK2	Sus scrofa leucine rich repeat kinase 2 (LRRK2), mRNA [NM_001113437]	780403
A_72_P084561	0.0351675	-14.7411	ABTB2	ankyrin repeat and BTB domain containing 2 [Source:HGNC Symbol;Acc:HGNC:23842] [ENSSSCT00000014529]	100512455
A_72_P153186	0.035123	29.5448	ALOX5AP	Sus scrofa arachidonate 5-lipoxygenase activating protein (ALOX5AP), mRNA [NM_001164001]	397392
A_72_P082626	0.0274975	-14.1265		BX922545 Sus Scrofa library (scan) Sus scrofa cDNA clone scan0018.j.11 5prim, mRNA sequence [BX922545]
A_72_P178536	0.0390398	-2.81429
A_72_P473686	0.0355229	2.04663	DPY19L4	dpy-19 like 4 (C. elegans) [Source:HGNC Symbol;Acc:HGNC:27829] [ENSSSCT00000006689]	100155024
A_72_P017821	0.0308538	2.44073		Rep: Coiled-coil domain-containing protein 51 - Homo sapiens (Human), partial (21%) [TC595806]
A_72_P034546	0.04462	-2.73681		Rep: 3-dehydroquinate synthase - Azotobacter vinelandii AvOP, partial (7%) [TC617353]
A_72_P005351	0.0299241	-2.85915		Rep: HDC08083 - Drosophila melanogaster (Fruit fly), partial (7%) [TC534248]
A_72_P175181	0.0379547	3.96022	TALDO1	Sus scrofa transaldolase 1 (TALDO1), mRNA [NM_001244935]	100514210
A_72_P621527	0.0308538	3.15489		CAP-Gly domain containing linker protein 1 [Source:HGNC Symbol;Acc:HGNC:10461] [ENSSSCT00000010735]
A_72_P362458	0.0213886	39.5701
A_72_P170761	0.0405266	2.32741		Rep: Sterol desaturase - Blastopirellula marina DSM 3645, partial (6%) [TC592855]
A_72_P314133	0.0355229	3.98034		paired related homeobox 2 [Source:HGNC Symbol;Acc:HGNC:21338] [ENSSSCT00000006245]
A_72_P255742	0.0308538	2.06869		Rep: Phosducin-like protein - Bos taurus (Bovine), partial (74%) [TC523525]
A_72_P304024	0.03834	4.60226
A_72_P441434	0.0355229	25.7802	TGFA	Sus scrofa transforming growth factor alpha (TGFA), mRNA [NM_214251]	397484
A_72_P032686	0.0233727	-17.2473	DCSTAMP	Sus scrofa dendrocyte expressed seven transmembrane protein (DCSTAMP), mRNA [NM_001185150]	100158149
A_72_P671099	0.0379547	-3.57793	POU3F2	Rep: Predicted protein - Monosiga brevicollis MX1, partial (26%) [TC616680]	100157279
A_72_P551611	0.0306876	6.58937	TNFAIP8L2	Sus scrofa TNF alpha induced protein 8 like 2 (TNFAIP8L2), mRNA [NM_001204370]	100155916
A_72_P080716	0.0279695	4.2087	TRPM4	Rep: Transient receptor potential cation channel subfamily M member 4 (Long transient receptor potential channel 4) (hTRPM4) (Melastatin-4) (Calcium-activated non-selective cation channel 1). - Canis familiaris, partial (33%) [TC527836]	102167071
A_72_P080666	0.0470542	2.70078
A_72_P279344	0.0402136	4.09586
A_72_P010646	0.0371672	-6.46109	PSD	PREDICTED: Sus scrofa pleckstrin and Sec7 domain containing (PSD), mRNA [XM_013983678]	100157049
A_72_P505815	0.0436806	4.39988		BX925529 Sus Scrofa library (scan) Sus scrofa cDNA clone scan0026.h.07 5prim, mRNA sequence [BX925529]
A_72_P157726	0.0416286	6.75414	ZYX	BW975440 full-length enriched swine cDNA library, adult periphral blood mononuclear cell Sus scrofa cDNA clone PBL010105F03 5', mRNA sequence [BW975440]	100524720
A_72_P261827	0.0355542	-3.31998		Rep: Genome polyprotein - Hepatitis C virus, partial (9%) [TC577452]
A_72_P473965	0.042971	-8.93259		solute carrier organic anion transporter family member 5A1 [Source:HGNC Symbol;Acc:HGNC:19046] [ENSSSCT00000006791]
A_72_P443606	0.0479154	-4.34807
A_72_P604633	0.0485942	-5.51026	DSTN	Sus scrofa destrin, actin depolymerizing factor (DSTN), mRNA [NM_001004031]	445516
A_72_P036021	0.0431142	12.5223	F10	Sus scrofa coagulation factor X (F10), mRNA [NM_001044592]	733662
A_72_P527333	0.0370376	2.78699	PYGL	Rep: Glycogen phosphorylase, liver form - Bos taurus (Bovine), partial (56%) [TC556277]	100141306
A_72_P501690	0.0289426	12.092		Rep: SERPINB11g. - Canis familiaris, complete [TC530294]
A_72_P232737	0.037962	-2.02614	PPP1CB	Sus scrofa protein phosphatase 1 catalytic subunit beta (PPP1CB), mRNA [NM_214184]	397378
A_72_P372543	0.0464077	-21.0822	CXCL13	C-X-C motif chemokine ligand 13 [Source:HGNC Symbol;Acc:HGNC:10639] [ENSSSCT00000026571]	100524265
A_72_P167016	0.0396858	4.32301	PSTPIP1	Sus scrofa proline-serine-threonine phosphatase interacting protein 1 (PSTPIP1), mRNA [NM_001244186]	100152628
A_72_P303159	0.0354326	9.12528	TNNI2	Sus scrofa troponin I type 2 (skeletal, fast) (TNNI2), mRNA [NM_001032359]	606751
A_72_P635457	0.0404408	4.79372		CAP-Gly domain containing linker protein 1 [Source:HGNC Symbol;Acc:HGNC:10461] [ENSSSCT00000010735]
A_72_P024701	0.0402136	4.57477		Rep: Mitochondrial methylglutaconyl-CoA hydratase-like protein - Callithrix jacchus (Common marmoset), partial (25%) [TC589707]
A_72_P211702	0.0144343	29.9515	LGALS3	Sus scrofa galectin 3 (LGALS3), mRNA [NM_001097501]	100038033
A_72_P172915	0.0313456	13.6271	THY1	Sus scrofa Thy-1 cell surface antigen (THY1), mRNA [NM_001146129]	100271931
A_72_P167521	0.0299241	26.655
A_72_P099026	0.0308538	19.5131		tweety family member 3 [Source:HGNC Symbol;Acc:HGNC:22222] [ENSSSCT00000008297]
A_72_P022906	0.0233727	4.2927	CYBRD1	Sus scrofa cytochrome b reductase 1 (CYBRD1), mRNA [NM_001128452]	100144591
A_72_P025851	0.04462	3.58447		LYN proto-oncogene, Src family tyrosine kinase [Source:HGNC Symbol;Acc:HGNC:6735] [ENSSSCT00000006849]
A_72_P176881	0.0402372	2.96785		Rep: Cgrrf1 protein - Rattus norvegicus (Rat), partial (19%) [TC526919]
A_72_P125856	0.0421738	3.73909	GPCPD1	Rep: Glycerophosphodiester phosphodiesterase GDE1 - Saccharomyces cerevisiae (Baker's yeast), partial (3%) [TC612655]	100152321
A_72_P511055	0.0177514	11.0442	ADORA2A	adenosine A2a receptor [Source:HGNC Symbol;Acc:HGNC:263] [ENSSSCT00000011015]	503661
A_72_P164831	0.0413196	4.0524		Rep: Predicted protein - Monosiga brevicollis MX1, partial (5%) [TC612332]
A_72_P126526	0.0454945	6.53793	SGCA	Sus scrofa sarcoglycan alpha (SGCA), mRNA [NM_001144122]	100240723
A_72_P707451	0.0306876	-3.66886		Rep: Src-like-adaptor 2 isoform a - Bos taurus (Bovine), complete [TC531089]
A_72_P567564	0.0177514	-7.18946	CKM	Sus scrofa creatine kinase, M-type (CKM), mRNA [NM_001129949]	397264
A_72_P342863	0.0283848	-5.16028		FS673058 full-length enriched swine cDNA library, adult kidney Sus scrofa cDNA clone KDN010025A11 5', mRNA sequence [FS673058]
A_72_P741154	0.04328	18.126	TGFA		397484
A_72_P041336	0.0473253	-2.10167		Rep: Prolactin regulatory element-binding protein - Homo sapiens (Human), partial (8%) [TC581301]
A_72_P026591	0.0435705	2.19393	ACBD5	Rep: ATM1-like ABC transporter with 6 transmembrane domains - Cryptosporidium parvum Iowa II, partial (3%) [TC601324]	100514676
A_72_P091161	0.0122868	-13.3576
A_72_P417409	0.0233727	4.99704		Rep: UPF0500 protein C1orf216 - Homo sapiens (Human), partial (5%) [TC622663]
A_72_P123641	0.0308538	6.26241		Rep: Os05g0491700 protein - Oryza sativa subsp. japonica (Rice), partial (5%) [TC575551]
A_72_P194647	0.0442038	2.72356		PREDICTED: Sus scrofa solute carrier family 35, member E2B (SLC35E2B), mRNA [XM_013995593]
A_72_P560409	0.0420949	-5.46787	HOPX	Sus scrofa HOP homeobox (HOPX), mRNA [NM_213792]	396692
A_72_P187826	0.0355229	-2.03696		AJ949773 KN404_1 Sus scrofa cDNA clone C0007736o01 3', mRNA sequence [AJ949773]
A_72_P136951	0.0295243	2.76935	B4GALT1	beta-1,4-galactosyltransferase 1 [Source:HGNC Symbol;Acc:HGNC:924] [ENSSSCT00000012040]	100511655
A_72_P051731	0.0489483	-6.8544		Rep: Predicted protein - Lodderomyces elongisporus (Yeast) (Saccharomyces elongisporus), partial (5%) [TC612124]
A_72_P475160	0.0434479	2.28867	APH1A	Sus scrofa aph-1 homolog A, gamma-secretase subunit (APH1A), mRNA [NM_001244487]	100154978
A_72_P178131	0.0364958	-2.34528	CD2	Sus scrofa CD2 molecule (CD2), mRNA [NM_213776]	396662
A_72_P558189	0.0334689	-2.34974		bone morphogenetic protein 1 [Source:HGNC Symbol;Acc:HGNC:1067] [ENSSSCT00000010546]
A_72_P211232	0.0289426	-3.00028
A_72_P088356	0.0442963	3.36779	TLR2	Sus scrofa toll like receptor 2 (TLR2), mRNA [NM_213761]	396623
A_72_P302864	0.0384959	15.459	CHI3L1	Sus scrofa chitinase 3 like 1 (CHI3L1), mRNA [NM_001001540]	396865
A_72_P537697	0.0463773	3.72502	GPSM3	Sus scrofa G-protein signaling modulator 3 (GPSM3), mRNA [NM_001123119]	100144533
A_72_P223957	0.0144343	14.925	SULT1A3	Sus scrofa sulfotransferase family 1A member 3 (SULT1A3), mRNA [NM_213765]	396640
A_72_P220777	0.0405266	3.07122		Rep: Hermansky-Pudlak syndrome 1 protein - Sus scrofa (Pig), complete [TC518125]
A_72_P226927	0.0315137	96.899
A_72_P318678	0.0479798	-5.45837		Rep: 41-2 protein antigen - Babesia bovis, partial (8%) [TC604221]
A_72_P598643	0.0490849	4.29268	VPS26B	Sus scrofa vacuolar protein sorting 26 homolog B (S. pombe) (VPS26B), mRNA [NM_001137634]	100192441
A_72_P089576	0.0394646	9.57014
A_72_P538363	0.0469988	8.10164	MSRB1	Sus scrofa methionine sulfoxide reductase B1 (MSRB1), mRNA [NM_001097460]	100037965
A_72_P040406	0.0413196	-8.42606
A_72_P137861	0.0211127	10.8341	S100A9	Sus scrofa S100 calcium binding protein A9 (S100A9), mRNA [NM_001177906]	100127489
A_72_P146511	0.0384959	3.10001	GNA11	Sus scrofa G protein subunit alpha 11 (GNA11), mRNA [NM_001044538]	733588
A_72_P232582	0.0403572	6.11064	IL12B	Sus scrofa interleukin 12B (IL12B), mRNA [NM_214013]	397076
A_72_P348793	0.0308538	5.50546		Rep: Mitogen-activated protein kinase, long flagella protein 4 - Chlamydomonas reinhardtii, partial (3%) [TC603709]
A_72_P232602	0.0491831	10.316	TBXAS1	Sus scrofa thromboxane A synthase 1 (TBXAS1), mRNA [NM_214046]	397112
A_72_P373718	0.0433534	-2.36192		Rep: Pre-mRNA 3'-end-processing factor FIP1 - Homo sapiens (Human), partial (5%) [TC593662]
A_72_P194357	0.0325907	-4.52254
A_72_P338223	0.0454945	-3.5865		Rep: macrophage stimulating 1 (hepatocyte growth factor-like) - Bos Taurus, partial (51%) [TC604620]
A_72_P212667	0.0490849	5.02134	FAM46A	PREDICTED: Sus scrofa mCG11933, transcript variant 1 (LOC100156873), mRNA [XM_001927703]	100156873
A_72_P582352	0.0406445	13.9111	ACACB	Sus scrofa acetyl-CoA carboxylase beta (ACACB), mRNA [NM_001206399]	100154993
A_72_P375038	0.0479798	8.71346	SDR42E1	short chain dehydrogenase/reductase family 42E, member 1 [Source:HGNC Symbol;Acc:HGNC:29834] [ENSSSCT00000025649]	100625092
A_72_P744079	0.0256476	-11.1677	TPM1	Sus scrofa tropomyosin 1 (alpha) (TPM1), mRNA [NM_001097483]	100037999
A_72_P492505	0.0289426	2.10897	SUMO1	Sus scrofa SMT3 suppressor of mif two 3 homolog 1 (S. cerevisiae) (SUMO1), mRNA [NM_001112676]	100127139
A_72_P044041	0.0433525	-4.19261	ARNTL	Sus scrofa aryl hydrocarbon receptor nuclear translocator-like (ARNTL), mRNA [NM_001097425]	100037286
A_72_P332068	0.0308538	8.89188		AJ961410 KN404_2 Sus scrofa cDNA clone C0007750l17 3', mRNA sequence [AJ961410]
A_72_P164781	0.036604	16.6963	C5AR1	Sus scrofa complement C5a receptor 1 (C5AR1), mRNA [NM_001244215]	100048955
A_72_P302874	0.03834	3.9117	SIRPA	Rep: Workshop cluster 3 antigen precursor - Sus scrofa (Pig), complete [TC600341]	494566
A_72_P356808	0.0420557	5.30247	KLF7		100038003
A_72_P405405	0.0351418	7.59907	LOC100621421	Rep: Chitinase 1 - Xenopus tropicalis (Western clawed frog) (Silurana tropicalis), partial (67%) [TC592821]	100621421
A_72_P296689	0.0316899	-4.64219	GBP1	Sus scrofa guanylate binding protein 1, interferon-inducible (GBP1), mRNA [NM_001128473]	100151938
A_72_P079076	0.0404408	4.74175
A_72_P358998	0.0213886	48.1299	ASAP3	Rep: Sulfate transporter - Aedes aegypti (Yellowfever mosquito), partial (4%) [TC551694]	100626125
A_72_P041606	0.0358317	11.3857	S100A11	Sus scrofa S100 calcium binding protein A11 (S100A11), mRNA [NM_001004045]	445534
A_72_P431919	0.0353963	11.2349		Rep: Response regulator receiver - Salinispora tropica CNB-440, partial (9%) [TC554951]
A_72_P724418	0.0404408	2.11457	COPS6	Sus scrofa COP9 constitutive photomorphogenic homolog subunit 6 (Arabidopsis) (COPS6), mRNA [NM_001105299]	100125954
A_72_P203967	0.0389322	-3.19044	SLC19A1	solute carrier family 19 member 1 [Source:HGNC Symbol;Acc:HGNC:10937] [ENSSSCT00000022901]	100579176
A_72_P054171	0.0308538	20.4823		Rep: Os08g0528700 protein - Oryza sativa subsp. japonica (Rice), partial (17%) [TC583768]
A_72_P435354	0.0418478	8.3131		Rep: Epstein-Barr nuclear antigen 1 - Epstein-Barr virus (strain B95-8) (HHV-4) (Human herpesvirus 4), partial (4%) [TC553052]
A_72_P069201	0.0434479	-3.9239		rnmm14c_g2.y1 nmm Sus scrofa cDNA 5', mRNA sequence [EW462186]
A_72_P660923	0.0479798	2.73278	ZFAND5	Sus scrofa zinc finger AN1-type containing 5 (ZFAND5), mRNA [NM_001097506]	100048933
A_72_P281154	0.035123	4.01538	DNAJC19	Rep: Mitochondrial import inner membrane translocase subunit TIM14 - Bos taurus (Bovine), partial (35%) [TC612528]	100154656
A_72_P385708	0.0396858	-2.5443	ACO1	aconitase 1 [Source:HGNC Symbol;Acc:HGNC:117] [ENSSSCT00000023699]	100628006
A_72_P394363	0.0270595	235.138	OLIG1	Rep: Predicted protein - Coccidioides immitis, partial (5%) [TC576542]	100620095
A_72_P658763	0.0468437	-2.20316	CYB5A	Sus scrofa cytochrome b5 type A (microsomal) (CYB5A), mRNA [NM_001001770]	414799
A_72_P196162	0.0392224	-2.20179		exocyst complex component 5 [Source:HGNC Symbol;Acc:HGNC:10696] [ENSSSCT00000005583]
A_72_P160981	0.0358317	23.913	MEGF9	multiple EGF like domains 9 [Source:HGNC Symbol;Acc:HGNC:3234] [ENSSSCT00000006055]	100157028
A_72_P246697	0.041945	2.12855		Rep: Cytosolic carboxypeptidase 3 (EC 3.4.17.-) (ATP/GTP-binding protein- like 3). - Canis familiaris, partial (5%) [TC530567]
A_72_P329798	0.0315137	18.5514	ANKRD22	ankyrin repeat domain 22 [Source:HGNC Symbol;Acc:HGNC:28321] [ENSSSCT00000011430]	100152630
A_72_P323933	0.0274975	2.42487		DENN domain containing 6A [Source:HGNC Symbol;Acc:HGNC:26635] [ENSSSCT00000012548]
A_72_P072951	0.04462	3.49597		Rep: Arginine ABC transporter, permease protein - Moritella sp. PE36, partial (6%) [TC551903]
A_72_P584656	0.00803397	60.2951	C4BPA	Sus scrofa complement component 4 binding protein, alpha (C4BPA), mRNA [NM_213942]	396982
A_72_P153481	0.0397256	10.543		Rep: DNA-directed RNA polymerase, chloroplast - Hordeum vulgare var. distichum (Two-rowed barley), partial (3%) [TC557319]
A_72_P223702	0.04462	3.05633	PSEN1	Sus scrofa presenilin 1 (PSEN1), mRNA [NM_001078667]	780411
A_72_P444819	0.0491648	6.465	ACSL4	Sus scrofa acyl-CoA synthetase long-chain family member 4 (ACSL4), mRNA [NM_001038694]	448980
A_72_P563959	0.0270595	8.84711	TTC13	tetratricopeptide repeat domain 13 [Source:HGNC Symbol;Acc:HGNC:26204] [ENSSSCT00000011146]	100157092
A_72_P518210	0.0451616	-2.00921	PABPC1	poly(A) binding protein cytoplasmic 1 [Source:HGNC Symbol;Acc:HGNC:8554] [ENSSSCT00000006652]	100153958
A_72_P165741	0.0233727	12.5397	SELL	Sus scrofa selectin L (SELL), mRNA [NM_001112678]	100127147
A_72_P643751	0.0486622	29.4295	VSIG4	Sus scrofa V-set and immunoglobulin domain containing 4 (VSIG4), mRNA [NM_001244102]	100156239
A_72_P423654	0.0422863	2.04734	ATP6V0E1	Rep: Tellurite resistance protein - Legionella pneumophila (strain Corby), partial (5%) [TC569356]	733646
A_72_P005751	0.0310309	-217.144	LOC100153915	carbonic anhydrase 1 [Source:HGNC Symbol;Acc:HGNC:1368] [ENSSSCT00000006735]	100153915
A_72_P762749	0.0289426	19.5171	MBP	Sus scrofa myelin basic protein (MBP), mRNA [NM_001001546]	414286
A_72_P440326	0.0431066	4.22002	SEPHS2	Sus scrofa selenophosphate synthetase 2 (SEPHS2), mRNA [NM_001093735]	100037302
A_72_P195572	0.0256476	5.87906	ALDH1L2	aldehyde dehydrogenase 1 family member L2 [Source:HGNC Symbol;Acc:HGNC:26777] [ENSSSCT00000000913]	100151976
A_72_P122596	0.0404408	-4.41514		Rep: LOC511060 protein - Bos taurus (Bovine), partial (3%) [TC579322]
A_72_P204202	0.0409043	6.58542		Rep: Palmitoyl-protein thioesterase 1 precursor - Bos taurus (Bovine), complete [TC572321]
A_72_P377983	0.0451616	2.49338	M6PR	mannose-6-phosphate receptor, cation dependent [Source:HGNC Symbol;Acc:HGNC:6752] [ENSSSCT00000000718]	100154117
A_72_P560424	0.04462	-3.44158	SPARCL1	Sus scrofa SPARC like 1 (SPARCL1), mRNA [NM_001097422]	100037275
A_72_P489826	0.0355542	-4.9986	IFIT1	Sus scrofa interferon-induced protein with tetratricopeptide repeats 1 (IFIT1), mRNA [NM_001244363]	100153038
A_72_P572154	0.0413196	2.89315	ITM2B	Sus scrofa integral membrane protein 2B (ITM2B), mRNA [NM_001042375]	595120
A_72_P090936	0.0361932	8.53115
A_72_P110166	0.0177514	4.73894	TTC13	tetratricopeptide repeat domain 13 [Source:HGNC Symbol;Acc:HGNC:26204] [ENSSSCT00000011146]	100157092
A_72_P762219	0.035631	2.23649	PGK1	Sus scrofa phosphoglycerate kinase 1 (PGK1), mRNA [NM_001099932]	407608
A_72_P077756	0.0374827	3.59122	ID2	Sus scrofa inhibitor of DNA binding 2, HLH protein (ID2), mRNA [NM_001037965]	654298
A_72_P223602	0.0479798	-3.34514	GRK7	Sus scrofa G protein-coupled receptor kinase 7 (GRK7), mRNA [NM_214047]	397114
A_72_P177096	0.0256476	4.98847	IFNAR2		100533555
A_72_P165581	0.0457606	-5.59561	AQP5	Sus scrofa aquaporin 5 (AQP5), mRNA [NM_001110424]	100126278
A_72_P282474	0.0308538	-21.9669	SPAI-2	Sus scrofa sodium/potassium ATPase inhibitor SPAI-2 (SPAI-2), mRNA [NM_001004032]	445518
A_72_P073701	0.0385124	2.30499	WDR11	SusFleck_BFN_0021_0024_5_pCNS_B19 SusFleck Backfat Normalized Sus scrofa cDNA clone 0021_0024_B19 5', mRNA sequence [DT321514]	100156416
A_72_P265047	0.0474475	-4.48348		Rep: Predicted protein - Aspergillus terreus (strain NIH 2624), partial (9%) [TC578807]
A_72_P353933	0.0399026	-2.86061		rpfco0139_l2.y1 fco Sus scrofa cDNA 5', mRNA sequence [EW195565]
A_72_P117596	0.0433525	-3.55779
A_72_P319213	0.024282	7.54668		945993 MARC 4PIG Sus scrofa cDNA 5', mRNA sequence [CN157302]
A_72_P092191	0.0289426	14.6413		Rep: Nucleosome assembly protein-like protein - Leishmania infantum, partial (4%) [TC556093]
A_72_P749244	0.041945	43.672	MBP	Sus scrofa myelin basic protein (MBP), mRNA [NM_001001546]	414286
A_72_P193112	0.04727	6.7826
A_72_P327773	0.0491831	6.27215		830828 MARC 3PIG Sus scrofa cDNA 3', mRNA sequence [CF363013]
A_72_P303439	0.0451616	2.54219	ERLIN2	Sus scrofa ER lipid raft associated 2 (ERLIN2), mRNA [NM_001143706]	100233180
A_72_P401003	0.0270595	2.30743	NCOA2	Sus scrofa nuclear receptor coactivator 2 (NCOA2), mRNA [NM_001114275]	100135658
A_72_P174761	0.0256476	27.4586
A_72_P228702	0.0490533	-5.9941		Rep: RNA-binding protein 39 - Homo sapiens (Human), partial (36%) [TC521336]
A_72_P159686	0.0355229	3.77841		Rep: At2g01340 - Arabidopsis thaliana (Mouse-ear cress), partial (6%) [TC556805]
A_72_P623783	0.04121	3.74364	ALDH2	Sus scrofa aldehyde dehydrogenase 2 family (mitochondrial) (ALDH2), mRNA [NM_001044611]	733685
A_72_P429584	0.0308538	-5.09434		PBL_7_E02 Porcine Brain Library Sus scrofa cDNA clone PBL 5', mRNA sequence [CD572693]
A_72_P381078	0.04462	2.10297	SSH1	PREDICTED: Sus scrofa slingshot homolog 1 (Drosophila) (SSH1), mRNA [XM_001929329]	100157825
A_72_P049636	0.0308538	-4.4393		935035 MARC 4PIG Sus scrofa cDNA 5', mRNA sequence [CK464083]
A_72_P254382	0.0483719	-4.1125		Rep: Phage prohead protease, HK97 family protein - Phaeobacter gallaeciensis BS107, partial (11%) [TC606844]
A_72_P057696	0.0398915	-15.8739	ARG1	Sus scrofa arginase 1 (ARG1), mRNA [NM_214048]	397115
A_72_P726603	0.0304969	3.03042	LOC733637	Sus scrofa myosin regulatory light chain 2 protein (LOC733637), transcript variant 2, mRNA [NM_001244251]	733637
A_72_P659654	0.0402136	24.519	SERPINB1	serpin family B member 1 [Source:HGNC Symbol;Acc:HGNC:3311] [ENSSSCT00000001103]	100155145
A_72_P504254	0.0477095	-3.6029	CD3D	Sus scrofa CD3d molecule (CD3D), mRNA [NM_213775]	396661
A_72_P302644	0.0308538	7.12251	ANG	Sus scrofa angiogenin (ANG), mRNA [NM_001044573]	733639
A_72_P643479	0.0449517	2.01218	DCAF6	Rep: Nuclear receptor interaction protein - Homo sapiens (Human), partial (16%) [TC607088]	100514228
A_72_P444933	0.0277045	13.7397	HFE	rmas934b_p9.y1 mas Sus scrofa cDNA 5', mRNA sequence [EW368242]	110261476
A_72_P297154	0.0213886	-3.33745		Rep: Protein rogdi homolog - Bos taurus (Bovine), partial (89%) [TC580112]
A_72_P264072	0.0474475	-3.34983	IL4I1	interleukin 4 induced 1 [Source:HGNC Symbol;Acc:HGNC:19094] [ENSSSCT00000003547]	100522257
A_72_P358133	0.03834	25.8432		Rep: Workshop cluster 3 antigen precursor - Sus scrofa (Pig), partial (12%) [TC617790]
A_72_P516370	0.0322292	2.75292	PPP2CA	Sus scrofa protein phosphatase 2 catalytic subunit alpha (PPP2CA), mRNA [NM_214366]	397656
A_72_P340278	0.0233727	34.4751		Rep: Coagulation factor X protein - Sus scrofa (Pig), partial (26%) [TC531203]
A_72_P599978	0.036803	-4.13933	ACE	Sus scrofa angiotensin I converting enzyme (peptidyl-dipeptidase A) 1 (ACE), transcript variant 2, mRNA [NM_001083941]	613133
A_72_P697474	0.0420557	2.27825	ITM2B	Sus scrofa integral membrane protein 2B (ITM2B), mRNA [NM_001042375]	595120
A_72_P136926	0.0402372	-2.96313		MI-P-NA-afs-c-04-1-UM.s1 MI-P-NA Sus scrofa cDNA clone MI-P-NA-afs-c-04-1-UM 3', mRNA sequence [BQ603332]
A_72_P232527	0.0326869	4.36694	SELP	Sus scrofa selectin P (SELP), mRNA [NM_214078]	397150
A_72_P795258	0.0358317	2.61045	LOC100525572		100525572
A_72_P088986	0.0404408	-4.40384	MYEF2	myelin expression factor 2 [Source:HGNC Symbol;Acc:HGNC:17940] [ENSSSCT00000005147]	100153072
A_72_P290549	0.0270595	6.05556	TNFAIP8L2	Sus scrofa TNF alpha induced protein 8 like 2 (TNFAIP8L2), mRNA [NM_001204370]	100155916
A_72_P419849	0.0308538	-5.1305		AJ650543 CSEQRAN19 Sus scrofa cDNA clone C0003275_K09, mRNA sequence [AJ650543]
A_72_P064671	0.0289692	4.65586		Rep: Trehalose operon repressor - Pseudomonas fluorescens (strain Pf-5 / ATCC BAA-477), partial (5%) [TC601643]
A_72_P796197	0.0394646	66.9886	OLIG1	PREDICTED: Sus scrofa oligodendrocyte transcription factor 1 (OLIG1), mRNA [XM_005670327]	100620095
A_72_P010781	0.0436806	7.27481	NUMB	UNL-P-FN-bp-f-06-0-UNL.s1 UNL-P-FN Sus scrofa cDNA clone UNL-P-FN-bp-f-06-0-UNL 3', mRNA sequence [BI182810]	100522019
A_72_P224942	0.0289426	-3.04042		BX665628 Sus Scrofa library (scag) Sus scrofa cDNA clone scag0007.g.07 5prim, mRNA sequence [BX665628]
A_72_P006471	0.0308538	12.3621		Rep: Docking protein 3 (Downstream of tyrosine kinase 3). - Canis familiaris, partial (17%) [TC584691]
A_72_P169996	0.0486622	14.9983	ADGRE3	PREDICTED: Sus scrofa uncharacterized LOC106509441 (LOC106509441), ncRNA [XR_001306995]	100516246
A_72_P345453	0.0420557	10.0915	CEBPD	CCAAT/enhancer binding protein delta [Source:HGNC Symbol;Acc:HGNC:1835] [ENSSSCT00000006875]	100153946
A_72_P344973	0.0388587	6.90613
A_72_P045416	0.0274975	-3.16019		UMC-pfeto1-013-c01 Fetal ovary pfeto Sus scrofa cDNA 3', mRNA sequence [CO953036]
A_72_P443294	0.042446	3.88915	GSR	Rep: Outer-membrane lipoprotein carrier protein - Vibrio fischeri MJ11, partial (8%) [TC590302]	396625
A_72_P201522	0.0481072	-2.42309		DB814553 full-length enriched swine cDNA library, adult ovary Sus scrofa cDNA 3', mRNA sequence [DB814553]
A_72_P151326	0.0322292	20.6585		Rep: Glucose-6-phosphate 1-dehydrogenase - Anaeromyxobacter dehalogenans (strain 2CP-C), partial (4%) [TC524121]
A_72_P035936	0.0234529	-3.52252	ARNTL	Sus scrofa aryl hydrocarbon receptor nuclear translocator-like (ARNTL), mRNA [NM_001097425]	100037286
A_72_P355273	0.0334689	4.02818		Rep: L-glutamine:2-deoxy-scyllo-inosose aminotransferase - Bacillus circulans, partial (6%) [TC621027]
A_72_P100691	0.0308538	2.8942	RGS10	regulator of G protein signaling 10 [Source:HGNC Symbol;Acc:HGNC:9992] [ENSSSCT00000011685]	100152559
A_72_P500455	0.0213886	2.80827		BX665089 Sus Scrofa library (scag) Sus scrofa cDNA clone scag0004.a.12 5prim, mRNA sequence [BX665089]
A_72_P165846	0.0308538	2.07487	NFKBIA	Sus scrofa NFKB inhibitor alpha (NFKBIA), mRNA [NM_001005150]	406188
A_72_P200347	0.0374827	-2.51455
A_72_P198037	0.0279695	-9.63742		Rep: Krueppel-like factor 1 (Erythroid krueppel-like transcription factor) (EKLF) (Erythroid transcription factor). - Canis familiaris, partial (16%) [TC531762]
A_72_P195807	0.0434479	6.71869	RNASE4		396976
A_72_P002751	0.0306876	28.6266	JPH4	junctophilin 4 [Source:HGNC Symbol;Acc:HGNC:20156] [ENSSSCT00000002253]	100152448
A_72_P610194	0.0322292	5.58198	ALDH2	Sus scrofa aldehyde dehydrogenase 2 family (mitochondrial) (ALDH2), mRNA [NM_001044611]	733685
A_72_P232907	0.0388587	8.70868	DUOX2	Sus scrofa dual oxidase 2 (DUOX2), mRNA [NM_213999]	397060
A_72_P025401	0.0213886	16.5833
A_72_P581442	0.0144343	26.7239	LGALS3	Sus scrofa galectin 3 (LGALS3), mRNA [NM_001097501]	100038033
A_72_P200962	0.0389659	-2.67121
A_72_P272079	0.0289692	-2.65216
A_72_P641224	0.0351418	-4.89475	CYP19A1	Sus scrofa cytochrome P450 19A1 (CYP19A1), mRNA [NM_214429]	403331
A_72_P720193	0.0440736	2.07237	RAB1A	Sus scrofa RAB1A, member RAS oncogene family (RAB1A), mRNA [NM_001031787]	595116
A_72_P060721	0.0299241	-6.38559		124661 MARC 1PIG Sus scrofa cDNA 5', mRNA sequence [BE013345]
A_72_P430219	0.0479798	-2.16987		Rep: TonB family protein - Anaeromyxobacter sp. (strain Fw109-5), partial (9%) [TC553127]
A_72_P335403	0.0394646	4.57081	FNIP1	PREDICTED: Sus scrofa folliculin-interacting protein 1-like (LOC100521611), miscRNA [XR_130431]	100521611
A_72_P566181	0.0468459	3.16072	ITM2B	Sus scrofa integral membrane protein 2B (ITM2B), mRNA [NM_001042375]	595120
A_72_P060516	0.0398915	-2.42817	2002-08-01	Sus scrofa argonaute 2, RISC catalytic component (AGO2), mRNA [NM_001194975]	100155245
A_72_P148571	0.042446	-5.81025	DSTN	destrin (actin depolymerizing factor) [Source:HGNC Symbol;Acc:HGNC:15750] [ENSSSCT00000007757]	445516
A_72_P619727	0.0233727	5.62032	MGST1	Sus scrofa microsomal glutathione S-transferase 1 (MGST1), mRNA [NM_214300]	397567
A_72_P296589	0.0394646	7.94127
A_72_P179291	0.0355229	-3.57373	TTF2	Rep: RE70645p - Drosophila melanogaster (Fruit fly), partial (10%) [TC539025]	100156166
A_72_P115771	0.0399535	9.71302		Rep: RAB31, member RAS oncogene family - Bos taurus (Bovine), partial (96%) [TC557874]
A_72_P381483	0.0439514	8.91099
A_72_P404753	0.0418478	13.113
A_72_P286449	0.0299241	-6.96294	IFIT1	Sus scrofa interferon-induced protein with tetratricopeptide repeats 1 (IFIT1), mRNA [NM_001244363]	100153038
A_72_P397953	0.0402136	-2.19573		Rep: Probable heme oxygenase - Streptomyces coelicolor, partial (7%) [TC611033]
A_72_P153806	0.0495368	3.98427		Rep: Dmxl1 protein - Mus musculus (Mouse), partial (29%) [TC600791]
A_72_P404233	0.0390398	-6.32589
A_72_P184086	0.0308538	-3.37243
A_72_P516487	0.0358317	2.96795	STAT2	Sus scrofa signal transducer and activator of transcription 2 (STAT2), mRNA [NM_213889]	396923
A_72_P540403	0.0443619	-2.01503	S100A16	Sus scrofa S100 calcium binding protein A16 (S100A16), transcript variant 1, mRNA [NM_001190207]	100155146
A_72_P615720	0.0472802	9.2521	C1QTNF2	Sus scrofa C1q and TNF related 2 (C1QTNF2), mRNA [NM_001142829]	100217378
A_72_P303139	0.0379547	-6.66797	IGF2	Sus scrofa insulin like growth factor 2 (IGF2), mRNA [NM_213883]	396916
A_72_P305704	0.03834	-4.84919	LOC100736717	Sus scrofa signal transducer and activator of transcription 4 (LOC100736717), mRNA [NM_001315784]	100736717
A_72_P724477	0.0233727	37.3351	FOLR1	Sus scrofa folate receptor 1 (adult) (FOLR1), mRNA [NM_213830]	396784
A_72_P229897	0.0379547	6.82055
A_72_P440166	0.0398023	2.29198	ACTR3	Sus scrofa ARP3 actin related protein 3 homolog (ACTR3), mRNA [NM_001134343]	396738
A_72_P196832	0.0347687	2.59334	OAZ2	Sus scrofa ornithine decarboxylase antizyme 2 (OAZ2), transcript variant 1, mRNA [NM_001122995]	100144447
A_72_P421249	0.0353367	7.49629		Rep: Endonuclease/reverse transcriptase - Sus scrofa (Pig), partial (8%) [TC603880]
A_72_P422799	0.0454476	3.06427
A_72_P304684	0.0299241	10.3973	ADGRE3	BW962489 full-length enriched swine cDNA library, adult alveolar macrophage Sus scrofa cDNA clone AMP010100E10 5', mRNA sequence [BW962489]	100516246
A_72_P349093	0.0279695	6.03887		UNL-P-FN-aa-e-09-0-UNL.s1 UNL-P-FN Sus scrofa cDNA clone UNL-P-FN-aa-e-09-0-UNL 3', mRNA sequence [BI181072]
A_72_P724723	0.033811	3.08626	OSTF1	Sus scrofa osteoclast stimulating factor 1 (OSTF1), mRNA [NM_214005]	397066
A_72_P095041	0.0489483	6.24897		Rep: Zinc transporter ZIP5 precursor - Mus musculus (Mouse), partial (5%) [TC554195]
A_72_P173801	0.0308538	-3.84743		Rep: YutC protein - Bacillus subtilis, partial (8%) [TC604869]
A_72_P205247	0.0295243	3.99428	MAN2A2	mannosidase alpha class 2A member 2 [Source:HGNC Symbol;Acc:HGNC:6825] [ENSSSCT00000002038]	100154397
A_72_P290089	0.0472802	6.745	HSPB2	Rep: Heat shock protein beta-2 - Homo sapiens (Human), complete [TC536020]	100520143
A_72_P037291	0.0144343	10.1042		Rep: Thioredoxin domain-containing protein 6 - Homo sapiens (Human), partial (16%) [TC614410]
A_72_P032086	0.033811	-3.54544		Rep: Zinc finger protein - Ciona intestinalis (Transparent sea squirt), partial (6%) [TC592628]
A_72_P598243	0.0439514	4.57618	INPP5A		100512501
A_72_P002561	0.0394646	33.6932	RAB11FIP5	Rep: Cellulose synthase - Synechococcus sp. (strain CC9605), partial (3%) [TC530941]	100622743
A_72_P235207	0.0402136	-2.327
A_72_P410513	0.0270595	-19.3517
A_72_P307953	0.0451616	10.0964		Rep: Similarity - Yarrowia lipolytica (Candida lipolytica), partial (7%) [TC533987]
A_72_P551286	0.0177514	10.6987	SELL	Sus scrofa selectin L (SELL), mRNA [NM_001112678]	100127147
A_72_P104491	0.0491831	-3.1084		PREDICTED: Sus scrofa interleukin 7 receptor (IL7R), transcript variant X5, mRNA [XM_013990624]
A_72_P350168	0.0460435	14.6995		Rep: Carboxymuconolactone decarboxylase precursor - Geobacter bemidjiensis Bem, partial (6%) [TC520831]
A_72_P281744	0.028604	5.30265	IL13RA1	interleukin 13 receptor subunit alpha 1 [Source:HGNC Symbol;Acc:HGNC:5974] [ENSSSCT00000013814]	397615
A_72_P661376	0.0242979	-133.576	LOC100153915	carbonic anhydrase 1 [Source:HGNC Symbol;Acc:HGNC:1368] [ENSSSCT00000006735]	100153915
A_72_P425954	0.0484957	9.30476
A_72_P474845	0.0420557	8.24878	ADAM15		100153483
A_72_P051156	0.0233727	-3.69903		Rep: Predicted protein - Monosiga brevicollis MX1, partial (6%) [TC553805]
A_72_P544817	0.033811	2.5074	LRP10	Sus scrofa LDL receptor related protein 10 (LRP10), mRNA [NM_001143715]	100233190
A_72_P144531	0.036803	-7.58529		830214 MARC 3PIG Sus scrofa cDNA 3', mRNA sequence [CF362531]
A_72_P638087	0.0420744	2.75655	CD164	CD164 molecule [Source:HGNC Symbol;Acc:HGNC:1632] [ENSSSCT00000033167]	100152548
A_72_P443304	0.0394646	3.11696	GPD2	susfleck_FC_N_16_F07 SUSFLECK Fat Cell Normalized Sus scrofa cDNA clone 16_F07, mRNA sequence [FD630109]	397348
A_72_P276364	0.0149181	8.74685		Rep: Isoform 1 of P32856 - Homo sapiens (Human), complete [TC573856]
A_72_P316713	0.0310059	-2.89207		Rep: Os01g0675000 protein - Oryza sativa subsp. japonica (Rice), partial (3%) [TC619332]
A_72_P052726	0.0392942	5.04556	CCPG1	Sus scrofa cell cycle progression 1 (CCPG1), mRNA [NM_001243301]	100156919
A_72_P251032	0.0315137	-5.72132		Rep: Expressed protein - Oryza sativa subsp. japonica (Rice), partial (6%) [TC563730]
A_72_P559934	0.0451616	-3.94826	TOX	thymocyte selection associated high mobility group box [Source:HGNC Symbol;Acc:HGNC:18988] [ENSSSCT00000006832]	100155888
A_72_P485870	0.0351418	2.47175	EMC3	ER membrane protein complex subunit 3 [Source:HGNC Symbol;Acc:HGNC:23999] [ENSSSCT00000012654]	100154665
A_72_P080746	0.0363543	9.68809		943753 MARC 4PIG Sus scrofa cDNA 5', mRNA sequence [CN156357]
A_72_P054211	0.0213886	-3.15772		rjej03b_d14.y1 jej Sus scrofa cDNA 5', mRNA sequence [EW290215]
A_72_P154956	0.0399535	2.65327		Rep: Chromosome undetermined SCAF15108, whole genome shotgun sequence - Tetraodon nigroviridis (Green puffer), partial (20%) [TC565571]
A_72_P076766	0.0306876	-3.00406
A_72_P444216	0.0364958	2.81496	HCLS1	hematopoietic cell-specific Lyn substrate 1 [Source:HGNC Symbol;Acc:HGNC:4844] [ENSSSCT00000013000]	100521992
A_72_P581447	0.0144343	25.6401	LGALS3	Sus scrofa galectin 3 (LGALS3), mRNA [NM_001097501]	100038033
A_72_P282044	0.0379547	6.3824	CHIC2	cysteine rich hydrophobic domain 2 [Source:HGNC Symbol;Acc:HGNC:1935] [ENSSSCT00000009676]	100524031
A_72_P477720	0.0496156	3.00738	PSTPIP1	Sus scrofa proline-serine-threonine phosphatase interacting protein 1 (PSTPIP1), mRNA [NM_001244186]	100152628
A_72_P636902	0.0398915	7.69723	NCF2	Sus scrofa neutrophil cytosolic factor 2 (NCF2), mRNA [NM_001123142]	100142665
A_72_P077471	0.0289426	5.82978	FCER1G	Sus scrofa Fc fragment of IgE receptor Ig (FCER1G), mRNA [NM_001001265]	397406
A_72_P146986	0.0418478	3.92469	GADD45A	Sus scrofa growth arrest and DNA-damage-inducible, alpha (GADD45A), mRNA [NM_001044599]	733669
A_72_P444508	0.0389659	-2.37619	PMAIP1	Sus scrofa phorbol-12-myristate-13-acetate-induced protein 1 (PMAIP1), mRNA [NM_214147]	397278
A_72_P287444	0.0392224	3.59886
A_72_P242237	0.0479798	-6.02173	ARL4A	ADP ribosylation factor like GTPase 4A [Source:HGNC Symbol;Acc:HGNC:695] [ENSSSCT00000016726]	595121
A_72_P423459	0.0355229	12.1384		Rep: Protein S100-A11 - Mus musculus (Mouse), partial (26%) [TC610054]
A_72_P444582	0.0299241	3.96334	GSN		106509249
A_72_P340058	0.0308538	2.52881	TADA3	Sus scrofa transcriptional adaptor 3 (TADA3), mRNA [NM_001206536]	100157464
A_72_P441179	0.0279695	-17.6208	KLF1	Sus scrofa Kruppel like factor 1 (KLF1), mRNA [NM_001134350]	100174958
A_72_P367853	0.0402136	-6.01078
A_72_P539778	0.0498992	23.1889	ATP9A	Sus scrofa ATPase phospholipid transporting 9A (putative) (ATP9A), mRNA [NM_001114672]	100136901
A_72_P557500	0.0395175	43.7193	ALOX5AP	Sus scrofa arachidonate 5-lipoxygenase activating protein (ALOX5AP), mRNA [NM_001164001]	397392
A_72_P602644	0.0491648	-2.12895	CKM	Sus scrofa creatine kinase, M-type (CKM), mRNA [NM_001129949]	397264
A_72_P087076	0.0177514	-6.42478	TSPAN4	tetraspanin 4 [Source:HGNC Symbol;Acc:HGNC:11859] [ENSSSCT00000014033]	100513456
A_72_P000781	0.0149181	6.14202		plexin C1 [Source:HGNC Symbol;Acc:HGNC:9106] [ENSSSCT00000000991]
A_72_P751743	0.0279695	-19.8813	SPAI-2	Sus scrofa sodium/potassium ATPase inhibitor SPAI-2 (SPAI-2), mRNA [NM_001004032]	445518
A_72_P080866	0.0340356	13.4053		BX917223 Sus Scrofa library (scan) Sus scrofa cDNA clone scan0033.h.17 5prim, mRNA sequence [BX917223]
A_72_P002006	0.0270595	-2.80868	HIVEP1	human immunodeficiency virus type I enhancer binding protein 1 [Source:HGNC Symbol;Acc:HGNC:4920] [ENSSSCT00000001143]	100519608
A_72_P253662	0.0351418	5.93509		Rep: Caspase recruitment domain family, member 9 - Bos taurus (Bovine), partial (17%) [TC625930]
A_72_P142211	0.0242979	5.40775	LRRK2	Sus scrofa leucine rich repeat kinase 2 (LRRK2), mRNA [NM_001113437]	780403
A_72_P265027	0.0355229	3.03895		rese15c_k2.y1 ese Sus scrofa cDNA 5', mRNA sequence [EW142747]
A_72_P562404	0.0233727	8.39677	C4BPA	Sus scrofa complement component 4 binding protein, alpha (C4BPA), mRNA [NM_213942]	396982
A_72_P157711	0.0277045	18.4179	TGFBI	BX918654 Sus Scrofa library (scan) Sus scrofa cDNA clone scan0037.d.05 5prim, mRNA sequence [BX918654]	100519300
A_72_P038751	0.0397219	-4.08804		1545662 MARC 3PIG Sus scrofa cDNA 5', mRNA sequence [DY426585]
A_72_P541958	0.0270595	-8.728	GBP1	Sus scrofa guanylate binding protein 1, interferon-inducible (GBP1), mRNA [NM_001128473]	100151938
A_72_P678715	0.0322292	-4.38403	MESP1	mesoderm posterior bHLH transcription factor 1 [Source:HGNC Symbol;Acc:HGNC:29658] [ENSSSCT00000002070]	100155863
A_72_P024926	0.047239	-3.07625	ANP32E	Rep: Acidic (Leucine-rich) nuclear phosphoprotein 32 family, member E variant - Homo sapiens (Human), complete [TC603462]	100153768
A_72_P165051	0.0489483	9.34264	SPI1	Sus scrofa Spi-1 proto-oncogene (SPI1), mRNA [NM_001001865]	414912
A_72_P077306	0.0385155	2.49952	SLC7A7	Sus scrofa solute carrier family 7 member 7 (SLC7A7), mRNA [NM_001110421]	100037972
A_72_P028196	0.0388587	-5.67469		Rep: Inosine-5'-monophosphate dehydrogenase 2 - Cricetulus griseus (Chinese hamster), partial (18%) [TC594627]
A_72_P152456	0.0370376	9.07836	STEAP3	STEAP3 metalloreductase [Source:HGNC Symbol;Acc:HGNC:24592] [ENSSSCT00000025881]	100620912
A_72_P222872	0.0406445	2.38448		1139576 MARC 4PIG Sus scrofa cDNA 5', mRNA sequence [DN125708]
A_72_P622758	0.0479798	2.42122	CFL2	Sus scrofa cofilin 2 (CFL2), mRNA [NM_001025215]	497233
A_72_P521843	0.0315137	2.17452	ACTA2	Sus scrofa actin, alpha 2, smooth muscle, aorta (ACTA2), mRNA [NM_001164650]	733615
A_72_P151206	0.0415075	-2.29855		centromere protein F [Source:HGNC Symbol;Acc:HGNC:1857] [ENSSSCT00000016974]
A_72_P556355	0.0444077	-4.64087	DSTN	Sus scrofa destrin, actin depolymerizing factor (DSTN), mRNA [NM_001004031]	445516
A_72_P588561	0.0306876	3.81333	ALDH2	Sus scrofa aldehyde dehydrogenase 2 family (mitochondrial) (ALDH2), mRNA [NM_001044611]	733685
A_72_P558574	0.0465257	2.79519	ITM2B	Sus scrofa integral membrane protein 2B (ITM2B), mRNA [NM_001042375]	595120
A_72_P339783	0.0402136	-2.94501	EOGT	EGF domain specific O-linked N-acetylglucosamine transferase [Source:HGNC Symbol;Acc:HGNC:28526] [ENSSSCT00000012589]	100155485
A_72_P743172	0.041945	3.52562	LOC733637	Sus scrofa myosin regulatory light chain 2 protein (LOC733637), transcript variant 2, mRNA [NM_001244251]	733637
A_72_P497203	0.0322292	-3.61641	TOX	thymocyte selection associated high mobility group box [Source:HGNC Symbol;Acc:HGNC:18988] [ENSSSCT00000006832]	100155888
A_72_P490457	0.0289426	2.53166	PDZD8	PDZ domain containing 8 [Source:HGNC Symbol;Acc:HGNC:26974] [ENSSSCT00000011670]	100153734
A_72_P710858	0.0270595	30.4857	FOLR1	Sus scrofa folate receptor 1 (adult) (FOLR1), mRNA [NM_213830]	396784
A_72_P016666	0.0278975	4.04258	ANXA1	Sus scrofa annexin A1 (ANXA1), mRNA [NM_001163998]	396942
A_72_P551061	0.0373537	-3.26642	ANP32E	Rep: Acidic (Leucine-rich) nuclear phosphoprotein 32 family, member E variant - Homo sapiens (Human), complete [TC603462]	100153768
A_72_P231447	0.0371672	-2.11512		E2F transcription factor 1 [Source:HGNC Symbol;Acc:HGNC:3113] [ENSSSCT00000007953]
A_72_P628192	0.0270595	3.68916	INPP4A	Sus scrofa inositol polyphosphate-4-phosphatase type I A (INPP4A), mRNA [NM_001143930]	100233232
A_72_P495604	0.0270595	2.87131	MIGA2	mitoguardin 2 [Source:HGNC Symbol;Acc:HGNC:23621] [ENSSSCT00000006232]	100155132
A_72_P163046	0.0421738	-3.08885	STX1A	syntaxin 1A [Source:HGNC Symbol;Acc:HGNC:11433] [ENSSSCT00000008457]	100512594
A_72_P082356	0.0315137	17.863	RBM47		100513606
A_72_P245417	0.0450946	62.0721	ANO10	anoctamin 10 [Source:HGNC Symbol;Acc:HGNC:25519] [ENSSSCT00000012366]	100511155
A_72_P574249	0.0431142	2.79531	ITM2B	Sus scrofa integral membrane protein 2B (ITM2B), mRNA [NM_001042375]	595120
A_72_P511035	0.0308538	-4.59506		C-C motif chemokine ligand 17 [Source:HGNC Symbol;Acc:HGNC:10615] [ENSSSCT00000023793]
A_72_P426009	0.0144343	5.66295	STEAP3	STEAP3 metalloreductase [Source:HGNC Symbol;Acc:HGNC:24592] [ENSSSCT00000025881]	100620912
A_72_P249712	0.0398467	2.53609	PYGL	Rep: Glycogen phosphorylase, liver form - Bos taurus (Bovine), partial (56%) [TC556277]	100141306
A_72_P158981	0.0315137	4.14531
A_72_P237262	0.0370376	2.59483		Rep: LOC511508 protein - Bos taurus (Bovine), partial (11%) [TC540357]
A_72_P129526	0.0399182	2.36024
A_72_P563459	0.0289426	88.1083	LCN2	Sus scrofa lipocalin 2 (LCN2), mRNA [NM_001244410]	100153501
A_72_P386668	0.0429914	6.55379	PLEKHO2	Rep: pleckstrin homology domain containing, family Q member 1 - Bos Taurus, partial (11%) [TC540856]	100154769
A_72_P231582	0.0379547	21.6141	VNN2	vanin 2 [Source:HGNC Symbol;Acc:HGNC:12706] [ENSSSCT00000004618]	100153984
A_72_P552881	0.0144343	7.09908	STX2	syntaxin 2 [Source:HGNC Symbol;Acc:HGNC:3403] [ENSSSCT00000034948]	100155887
A_72_P012216	0.0308538	4.03536		AJ956613 KN404_2 Sus scrofa cDNA clone C0007753g15 5', mRNA sequence [AJ956613]
A_72_P543418	0.0465391	15.1589	HSD11B1	Sus scrofa hydroxysteroid 11-beta dehydrogenase 1 (HSD11B1), transcript variant 1, mRNA [NM_214248]	397480
A_72_P067726	0.0474475	6.04221		AJ647646 CSEQRAN19 Sus scrofa cDNA clone C0003260_E04, mRNA sequence [AJ647646]
A_72_P145566	0.0299241	-4.28882		Rep: Adherens junction-associated protein 1 - Homo sapiens (Human), partial (53%) [TC563607]
A_72_P734833	0.0308538	3.17118	LOC733637	Sus scrofa myosin regulatory light chain 2 protein (LOC733637), transcript variant 2, mRNA [NM_001244251]	733637
A_72_P321038	0.0315137	3.45825	GAPDH	Sus scrofa glyceraldehyde-3-phosphate dehydrogenase (GAPDH), mRNA [NM_001206359]	396823
A_72_P354143	0.0418478	4.23265	PAPOLA	poly(A) polymerase alpha [Source:HGNC Symbol;Acc:HGNC:14981] [ENSSSCT00000027948]	100156323
A_72_P100706	0.042446	-8.18215	RASGEF1A	RasGEF domain family member 1A [Source:HGNC Symbol;Acc:HGNC:24246] [ENSSSCT00000011167]	100156683
A_72_P359788	0.0274975	11.8556
A_72_P118401	0.0144343	25.423	AZIN2	Sus scrofa antizyme inhibitor 2 (AZIN2), mRNA [NM_001123193]	100144439
A_72_P100631	0.0421738	5.55155	ZDHHC15	PREDICTED: Sus scrofa zinc finger, DHHC-type containing 15 (ZDHHC15), mRNA [XM_003135195]	100513899
A_72_P299614	0.0485581	4.55364		Rep: Amelogenin - Monodelphis domestica (Short-tailed gray opossum), partial (6%) [TC563224]
A_72_P517960	0.0279695	13.328	SULT1A3	Sus scrofa sulfotransferase family 1A member 3 (SULT1A3), mRNA [NM_213765]	396640
A_72_P137081	0.0296413	-5.43088		Rep: Cytosolic carboxypeptidase 3 - Homo sapiens (Human), partial (17%) [TC579405]
A_72_P680165	0.0454945	2.48586	PHYH	Sus scrofa phytanoyl-CoA 2-hydroxylase (PHYH), mRNA [NM_001113447]	100134962
A_72_P130551	0.0188327	5.43487		Rep: Neutrophil cytosolic factor 4, 40kDa - Bos taurus (Bovine), partial (52%) [TC543736]
A_72_P173581	0.0211127	8.75857
A_72_P279149	0.0395175	5.78628		PREDICTED: Sus scrofa phosphatidylinositol 4,5-bisphosphate 3-kinase catalytic subunit beta isoform-like (LOC100622559), mRNA [XM_003358582]
A_72_P513900	0.041945	-4.8806
A_72_P115101	0.0379547	2.93726
A_72_P618926	0.0295243	5.03622	MGST1	Sus scrofa microsomal glutathione S-transferase 1 (MGST1), mRNA [NM_214300]	397567
A_72_P034921	0.0303413	26.9796		Rep: Cation ABC transporter, permease protein - Campylobacter concisus (strain 13826), partial (10%) [TC560719]
A_72_P562059	0.0457455	12.6329	DNAJC12	PREDICTED: Sus scrofa dnaJ homolog subfamily C member 12-like (LOC100153566), mRNA [XM_001925242]	100153566
A_72_P086091	0.0213886	-17.2869	NFATC4	nuclear factor of activated T-cells 4 [Source:HGNC Symbol;Acc:HGNC:7778] [ENSSSCT00000002222]	100154469
A_72_P035641	0.0464077	46.8282	GGT1	Sus scrofa gamma-glutamyltransferase 1 (GGT1), mRNA [NM_214030]	397095
A_72_P057711	0.04462	3.54454
A_72_P407388	0.0213886	53.5648	LOC110259329		110259329
A_72_P016591	0.0233727	19.2764	UBTD1	ubiquitin domain containing 1 [Source:HGNC Symbol;Acc:HGNC:25683] [ENSSSCT00000011511]	100156395
A_72_P496661	0.0233727	18.8062	SERPINB1	Rep: Leukocyte elastase inhibitor - Sus scrofa (Pig), complete [TC552925]	100155145
A_72_P444679	0.0177514	-3.54673	TBX21	Sus scrofa T-box 21 (TBX21), mRNA [NM_001315722]	100518804
A_72_P162051	0.0451616	-2.91358
A_72_P035926	0.0177514	8.87959	F5	Sus scrofa coagulation factor V (F5), mRNA [NM_214120]	397217
A_72_P129696	0.0177514	4.93307		Rep: EF-hand domain-containing family member C2. - Xenopus tropicalis, partial (6%) [TC590804]
A_72_P650098	0.0270595	5.57947	TYROBP	Sus scrofa TYRO protein tyrosine kinase binding protein (TYROBP), mRNA [NM_214202]	397405
A_72_P067456	0.0276236	5.59589
A_72_P032416	0.0299241	3.06134
A_72_P145856	0.030014	5.07218		1514099 MARC 3PIG Sus scrofa cDNA 3', mRNA sequence [DY410140]
A_72_P450017	0.0213886	27.5928	PABPC1L	poly(A) binding protein cytoplasmic 1 like [Source:HGNC Symbol;Acc:HGNC:15797] [ENSSSCT00000008080]	100151962
A_72_P184061	0.0242979	-2.82478
A_72_P291129	0.0361148	5.94381		PREDICTED: Sus scrofa matrix metalloproteinase-24 (LOC100627204), partial mRNA [XM_013991077]
A_72_P223302	0.0351418	-3.10069	IL6ST	Sus scrofa interleukin 6 signal transducer (IL6ST), mRNA [NM_001097432]	100037294
A_72_P488076	0.0270595	7.62405	MORN3	Sus scrofa MORN repeat containing 3 (MORN3), mRNA [NM_001243709]	100158159
A_72_P636108	0.0404408	3.39355	ITM2B	Sus scrofa integral membrane protein 2B (ITM2B), mRNA [NM_001042375]	595120
A_72_P324308	0.0434479	19.9963
A_72_P146961	0.0449825	2.79836	PIK3CG	Sus scrofa phosphatidylinositol-4,5-bisphosphate 3-kinase catalytic subunit gamma (PIK3CG), mRNA [NM_213939]	396979
A_72_P442032	0.0468437	-12.8485	CXCL9	Sus scrofa C-X-C motif chemokine ligand 9 (CXCL9), mRNA [NM_001114289]	100135681
A_72_P627111	0.0395175	45.5978	ALOX5AP	Sus scrofa arachidonate 5-lipoxygenase activating protein (ALOX5AP), mRNA [NM_001164001]	397392
A_72_P292359	0.0316899	-3.46764	KHK		100523241
A_72_P083021	0.0476817	-5.37578	PTK7	protein tyrosine kinase 7 (inactive) [Source:HGNC Symbol;Acc:HGNC:9618] [ENSSSCT00000001851]	100153873
A_72_P495175	0.0233727	86.7549	MEGF9	multiple EGF like domains 9 [Source:HGNC Symbol;Acc:HGNC:3234] [ENSSSCT00000006055]	100157028
A_72_P165396	0.018637	-17.537	ITM2A	Sus scrofa integral membrane protein 2A (ITM2A), mRNA [NM_001031798]	595131
A_72_P301729	0.0394646	3.54254
A_72_P636038	0.0308538	-2.12725		coiled-coil serine rich protein 2 [Source:HGNC Symbol;Acc:HGNC:29197] [ENSSSCT00000011332]
A_72_P248222	0.0418478	40.5794		Rep: Semaphorin-4A precursor (Semaphorin B) (Sema B). - Bos Taurus, partial (14%) [TC574169]
A_72_P041601	0.047239	-3.67971
A_72_P443548	0.042971	4.1313	DPYD	Sus scrofa dihydropyrimidine dehydrogenase (DPYD), mRNA [NM_214044]	397109
A_72_P287269	0.0457606	3.18813	RFWD2	Rep: RFWD2 protein - Bos taurus (Bovine), partial (25%) [TC557256]	100520856
A_72_P318108	0.0474475	11.2678	B3GALT4	beta-1,3-galactosyltransferase 4 [Source:HGNC Symbol;Acc:HGNC:919] [ENSSSCT00000001676]	100155431
A_72_P328368	0.0233727	3.09753		Rep: Predicted protein - Nematostella vectensis (Starlet sea anemone), partial (4%) [TC604559]
A_72_P420254	0.0316899	15.8035		Rep: Predicted protein - Coccidioides immitis, partial (13%) [TC577213]
A_72_P397288	0.0468437	2.91186		Rep: Centriole associated protein CEP110 - Homo sapiens (Human), partial (6%) [TC573077]
A_72_P411508	0.0279695	5.74284		AJ948580 KN404_1 Sus scrofa cDNA clone C0007739l19 3', mRNA sequence [AJ948580]
A_72_P672779	0.0315137	4.93011	MGST1	Sus scrofa microsomal glutathione S-transferase 1 (MGST1), mRNA [NM_214300]	397567
A_72_P151011	0.0233727	8.96722		941248 MARC 4PIG Sus scrofa cDNA 3', mRNA sequence [CN154066]
A_72_P795270	0.0279813	91.2676	MBP	Sus scrofa myelin basic protein (MBP), mRNA [NM_001001546]	414286
A_72_P683183	0.0430961	9.88295	ALDH1L2	aldehyde dehydrogenase 1 family member L2 [Source:HGNC Symbol;Acc:HGNC:26777] [ENSSSCT00000000913]	100151976
A_72_P181201	0.0379547	31.5208		MI-P-CP0-nwd-b-06-0-UI.s1 MI-P-CP0 Sus scrofa cDNA clone MI-P-CP0-nwd-b-06-0-UI 3', mRNA sequence [BI402280]
A_72_P452898	0.017078	18.657
A_72_P276319	0.033811	2.58892	C1H9orf16	chromosome 9 open reading frame 16 [Source:HGNC Symbol;Acc:HGNC:17823] [ENSSSCT00000026071]	100152322
A_72_P123016	0.0474475	10.129
A_72_P205517	0.0438586	4.30943		BX921069 Sus Scrofa library (scan) Sus scrofa cDNA clone scan0004.h.07 5prim, mRNA sequence [BX921069]
A_72_P024991	0.0315137	-3.23195		Rep: FYVE, RhoGEF and PH domain-containing protein 5 (Zinc finger FYVE domain-containing protein 23). - Canis familiaris, partial (18%) [TC589877]
A_72_P512212	0.0384959	30.6076	C14H8orf58	Rep: Uncharacterized protein C8orf58 - Homo sapiens (Human), partial (14%) [TC615868]	102158992
A_72_P426269	0.0233727	26.0636		Rep: SJCHGC07738 protein - Schistosoma japonicum (Blood fluke), partial (7%) [TC535984]
A_72_P420484	0.0308538	6.72309	SPOPL	speckle type BTB/POZ protein like [Source:HGNC Symbol;Acc:HGNC:27934] [ENSSSCT00000017083]	100156406
A_72_P163266	0.0404408	6.3293	ETS2		100154449
A_72_P077546	0.0455708	-20.7337	LOC396756	Sus scrofa elafin family member (LOC396756), mRNA [NM_213818]	396756
A_72_P214872	0.0166041	27.086	ANO10	anoctamin 10 [Source:HGNC Symbol;Acc:HGNC:25519] [ENSSSCT00000012366]	100511155
A_72_P098111	0.0355229	-5.91632	FAM20A	FAM20A, golgi associated secretory pathway pseudokinase [Source:HGNC Symbol;Acc:HGNC:23015] [ENSSSCT00000018787]	100522273
A_72_P630083	0.0364271	3.0739	VPS26B	Sus scrofa vacuolar protein sorting 26 homolog B (S. pombe) (VPS26B), mRNA [NM_001137634]	100192441
A_72_P245972	0.0443619	3.52755	MYD88	rjej20b_e21.y1 jej Sus scrofa cDNA 5', mRNA sequence [EW291654]	396646
A_72_P079681	0.0358317	-5.7433	MT1A	Sus scrofa metallothionein 1A (MT1A), mRNA [NM_001001266]	397417
A_72_P308338	0.0398467	2.59811		PREDICTED: Sus scrofa EF-hand calcium binding domain 14 (EFCAB14), transcript variant X1, mRNA [XM_013999426]
A_72_P176491	0.041945	2.4288	C2H5orf15	chromosome 5 open reading frame 15 [Source:HGNC Symbol;Acc:HGNC:20656] [ENSSSCT00000015618]	100511071
A_72_P585911	0.0402136	14.1064	TNNI2	Sus scrofa troponin I type 2 (skeletal, fast) (TNNI2), mRNA [NM_001032359]	606751
A_72_P094366	0.0334689	-3.22175
A_72_P376863	0.0325695	8.92523	NCF2	Sus scrofa neutrophil cytosolic factor 2 (NCF2), mRNA [NM_001123142]	100142665
A_72_P160656	0.0394646	-2.72979		Rep: Isoform 3 of Q8BI84 - Mus musculus (Mouse), partial (4%) [TC523697]
A_72_P492963	0.0439514	2.26425	ZSCAN29	zinc finger and SCAN domain containing 29 [Source:HGNC Symbol;Acc:HGNC:26673] [ENSSSCT00000005201]	100157803
A_72_P333608	0.0361148	37.7207		Rep: Flagellar hook-associated protein 2 - Zymomonas mobilis, partial (4%) [TC570608]
A_72_P016081	0.0475155	6.36612		Rep: Phosphoenolpyruvate-protein phosphotransferase PtsP - Vibrio cholerae MZO-3, partial (5%) [TC568946]
A_72_P557625	0.0308538	7.21052	CD9	Sus scrofa CD9 molecule (CD9), mRNA [NM_214006]	397067
A_72_P352028	0.0315137	3.86906
A_72_P189121	0.0479798	21.1709
A_72_P384383	0.0274975	2.65014		Rep: Molybdenum transport regulatory protein ModE - Moritella sp. PE36, partial (7%) [TC569418]
A_72_P526562	0.0144343	26.8855	LGALS3	Sus scrofa galectin 3 (LGALS3), mRNA [NM_001097501]	100038033
A_72_P413803	0.041945	2.0554	VCL	GB	396974
A_72_P365928	0.0409043	-2.47758
A_72_P734783	0.0274975	3.47267	LOC733637	Sus scrofa myosin regulatory light chain 2 protein (LOC733637), transcript variant 2, mRNA [NM_001244251]	733637
A_72_P216362	0.0389322	6.76535	MAN2A2	mannosidase alpha class 2A member 2 [Source:HGNC Symbol;Acc:HGNC:6825] [ENSSSCT00000002038]	100154397
A_72_P329988	0.0213886	-3.6442		Rep: Mitochondrial GTPase 1, mitochondrial precursor - Bos taurus (Bovine), partial (15%) [TC537895]
A_72_P000426	0.0289426	86.7028	LCN2	Sus scrofa lipocalin 2 (LCN2), mRNA [NM_001244410]	100153501
A_72_P730808	0.0144343	-28.0401	ANK1	ankyrin 1 [Source:HGNC Symbol;Acc:HGNC:492] [ENSSSCT00000007691]	100157679
A_72_P114076	0.0213886	14.7568	C2H19orf38	chromosome 19 open reading frame 38 [Source:HGNC Symbol;Acc:HGNC:34073] [ENSSSCT00000014887]	100627549
A_72_P544402	0.0280659	3.06053	LOC110261663	Rep: Histone H2B - Tetraodon nigroviridis (Green puffer), partial (20%) [TC527803]	110261663
A_72_P065056	0.0299241	-3.24288		rill316b_p3.y1 ill Sus scrofa cDNA 5', mRNA sequence [EW262869]
A_72_P165346	0.0474475	4.87485	LAMP1	Sus scrofa lysosomal associated membrane protein 1 (LAMP1), mRNA [NM_001011507]	494565
A_72_P466406	0.0409541	2.25604	TCEAL2	Sus scrofa transcription elongation factor A like 2 (TCEAL2), mRNA [NM_001243430]	100153499
A_72_P357728	0.0498903	4.00198	PGAP3	post-GPI attachment to proteins 3 [Source:HGNC Symbol;Acc:HGNC:23719] [ENSSSCT00000019055]	100516999
A_72_P247587	0.0389345	15.9818
A_72_P700730	0.0270595	7.84647	ANG	Sus scrofa angiogenin (ANG), mRNA [NM_001044573]	733639
A_72_P382418	0.0411626	93.787	DIXDC1	DIX domain containing 1 [Source:HGNC Symbol;Acc:HGNC:23695] [ENSSSCT00000022796]	100520320
A_72_P068741	0.0316899	2.89304		rece02c_p13.y1 ece Sus scrofa cDNA 5', mRNA sequence [EW098923]
A_72_P028901	0.0328968	5.69878		Rep: FYVE, RhoGEF and PH domain-containing protein 4 - Rattus norvegicus (Rat), partial (9%) [TC565355]
A_72_P210602	0.0328968	-5.5536	DLG3	1124137 MARC 4PIG Sus scrofa cDNA 3', mRNA sequence [DN123792]	100516124
A_72_P740675	0.0373032	20.0263	MBP	Sus scrofa myelin basic protein (MBP), mRNA [NM_001001546]	414286
A_72_P225522	0.0289426	-2.37335		Rep: NADH dehydrogenase subunit 2 - Phytophthora sojae, partial (4%) [TC544297]
A_72_P144861	0.0409043	41.2819	LOC110259710	BX916472 Sus Scrofa library (scan) Sus scrofa cDNA clone scan0030.k.13 5prim, mRNA sequence [BX916472]	110259710
A_72_P532868	0.0122868	-110.874	LOC100153915	carbonic anhydrase 1 [Source:HGNC Symbol;Acc:HGNC:1368] [ENSSSCT00000006735]	100153915
A_72_P178056	0.0433534	-2.87539	TMEM57	Sus scrofa transmembrane protein 57 (TMEM57), mRNA [NM_001038646]	654414
A_72_P367238	0.0279695	11.2108		Rep: MKIAA1164 protein - Mus musculus (Mouse), partial (8%) [TC627358]
A_72_P072101	0.0279813	4.4059		Rep: NCK-associated protein 1-like - Homo sapiens (Human), partial (12%) [TC616485]
A_72_P344748	0.0402136	-4.14265	LOC100739725	Rep: Predicted protein - Botryotinia fuckeliana (strain B05.10) (Noble rot fungus) (Botrytiscinerea), partial (30%) [TC526215]	100739725
A_72_P365078	0.030014	-2.57908	EN2	engrailed homeobox 2 [Source:HGNC Symbol;Acc:HGNC:3343] [ENSSSCT00000017879]	100512078
A_72_P269049	0.0213886	5.21873		plexin C1 [Source:HGNC Symbol;Acc:HGNC:9106] [ENSSSCT00000000991]
A_72_P706908	0.0413196	-5.28887		PREDICTED: Sus scrofa tumor necrosis factor receptor superfamily member 11A-like (LOC100521706), mRNA [XM_003121703]
A_72_P356983	0.0308538	10.9487		Rep: MGC114656 protein - Xenopus laevis (African clawed frog), partial (8%) [TC569003]
A_72_P199077	0.0434479	28.7631		MI-P-H1-adu-c-04-1-UM.s1 MI-P-H1 Sus scrofa cDNA clone MI-P-H1-adu-c-04-1-UM 3', mRNA sequence [BF712783]
A_72_P153491	0.0310059	19.351
A_72_P153976	0.0254887	13.4362	C2H19orf38	chromosome 19 open reading frame 38 [Source:HGNC Symbol;Acc:HGNC:34073] [ENSSSCT00000014887]	100627549
A_72_P163211	0.0308538	6.05336	WDFY3	PREDICTED: Sus scrofa WD repeat and FYVE domain-containing protein 3-like (LOC100523387), miscRNA [XR_130816]	100523387
A_72_P035451	0.0270595	70.0077	CLEC5A	Sus scrofa C-type lectin domain family 5, member A (CLEC5A), mRNA [NM_213990]	397050
A_72_P343203	0.04462	2.49534		nuclear receptor corepressor 1 [Source:HGNC Symbol;Acc:HGNC:7672] [ENSSSCT00000019634]
A_72_P706687	0.0421738	23.1074
A_72_P156256	0.0242979	5.38069
A_72_P038216	0.039818	10.1522		mpl384-7_x15_H07 MPL Sus scrofa cDNA clone pSPORT1 3', mRNA sequence [CA780984]
A_72_P352358	0.0330716	-2.43722	ASXL1	additional sex combs like 1, transcriptional regulator [Source:HGNC Symbol;Acc:HGNC:18318] [ENSSSCT00000007930]	100153847
A_72_P378933	0.0177514	6.75521
A_72_P774306	0.0402136	-7.73333
A_72_P762162	0.0404408	3.99653	ACTA1	Sus scrofa actin, alpha 1, skeletal muscle (ACTA1), mRNA [NM_001167795]	100154254
A_72_P231427	0.0289426	-7.70324
A_72_P473531	0.0306876	2.98826	OXR1	FS666516 full-length enriched swine cDNA library, adult hypothalamus Sus scrofa cDNA clone HTMT10031G03 5', mRNA sequence [FS666516]	100153332
A_72_P423189	0.0397914	-2.16089		Rep: ABC transporter, membrane spanning protein - Agrobacterium tumefaciens (strain C58 / ATCC 33970), partial (5%) [TC609878]
A_72_P035711	0.04462	35.98	MYBPH	Sus scrofa myosin binding protein H (MYBPH), mRNA [NM_001033014]	613132
A_72_P145006	0.0239026	9.46538		AJ955782 KN404_2 Sus scrofa cDNA clone C0007758k19 3', mRNA sequence [AJ955782]
A_72_P558929	0.0270595	5.28123	MGST1	Sus scrofa microsomal glutathione S-transferase 1 (MGST1), mRNA [NM_214300]	397567
A_72_P427584	0.0479154	-2.88977		PDUts2089G10 Porcine testis cDNA library II Sus scrofa cDNA clone PDUts2089G10 5' similar to homologue to ref [CX064453]
A_72_P390043	0.0254887	3.93421
A_72_P355853	0.0351418	4.16071		Rep: PREDICTED: Rho guanine nucleotide exchange factor (GEF) 11 isoform 2 - Macaca mulatta, partial (8%) [TC610335]
A_72_P242552	0.0144343	7.8175	NDUFB8	Rep: NADH dehydrogenase [ubiquinone] 1 beta subcomplex subunit 8, mitochondrial precursor - Bos taurus (Bovine), partial (38%) [TC518763]	448979
A_72_P418509	0.0279695	6.01235		Rep: Metalloproteinase inhibitor 2 precursor - Bos taurus (Bovine), partial (79%) [TC564435]
A_72_P529818	0.0371672	2.16619	MYL6	Sus scrofa myosin, light chain 6, alkali, smooth muscle and non-muscle (MYL6), mRNA [NM_001163997]	396807
A_72_P153126	0.032487	2.14132
A_72_P641919	0.017078	28.4104	LGALS3	Sus scrofa galectin 3 (LGALS3), mRNA [NM_001097501]	100038033
A_72_P333173	0.0486622	-2.00546	RBM6	RNA binding motif protein 6 [Source:HGNC Symbol;Acc:HGNC:9903] [ENSSSCT00000012472]	100515053
A_72_P374863	0.0420557	-2.67988	TNFAIP3	Sus scrofa TNF alpha induced protein 3 (TNFAIP3), mRNA [NM_001267890]	100622156
A_72_P487518	0.0491831	-2.74943	SORBS3	sorbin and SH3 domain containing 3 [Source:HGNC Symbol;Acc:HGNC:30907] [ENSSSCT00000010552]	100153623
A_72_P504414	0.0295243	17.767	THY1	Thy-1 cell surface antigen [Source:HGNC Symbol;Acc:HGNC:11801] [ENSSSCT00000016488]	100271931
A_72_P250832	0.0454945	32.159	SERPINB1	serpin family B member 1 [Source:HGNC Symbol;Acc:HGNC:3311] [ENSSSCT00000001103]	100155145
A_72_P165231	0.0433534	-2.68948	FABP5	Sus scrofa fatty acid binding protein 5 (FABP5), mRNA [NM_001039746]	574074
A_72_P707411	0.0279813	-52.7952	ANK1	ankyrin 1 [Source:HGNC Symbol;Acc:HGNC:492] [ENSSSCT00000007691]	100157679
A_72_P245717	0.0213886	18.3061
A_72_P262562	0.0213886	22.7284
A_72_P266887	0.0177514	6.55641
A_72_P178021	0.0364958	-257.738	ATP4B	Sus scrofa ATPase H+/K+ transporting beta subunit (ATP4B), mRNA [NM_001001258]	397131
A_72_P118816	0.0203931	55.4159	SLC28A2	solute carrier family 28 member 2 [Source:HGNC Symbol;Acc:HGNC:11002] [ENSSSCT00000005159]	100522231
A_72_P231462	0.0431105	3.20159	LOC100153759	solute carrier family 22 member 15 [Source:HGNC Symbol;Acc:HGNC:20301] [ENSSSCT00000007388]	100153759
A_72_P436389	0.0279695	-2.30396
A_72_P406183	0.0433534	-2.71994	CBLB	Cbl proto-oncogene B [Source:HGNC Symbol;Acc:HGNC:1542] [ENSSSCT00000023448]	100621690
A_72_P790675	0.0476817	6.28631		Rep: KIF13A protein - Homo sapiens (Human), partial (20%) [TC613716]
A_72_P088571	0.0177514	11.5416	FOLR1	Sus scrofa folate receptor 1 (adult) (FOLR1), mRNA [NM_213830]	396784
A_72_P461838	0.0479798	19.686	ADAP1	Sus scrofa ArfGAP with dual PH domains 1 (ADAP1), mRNA [NM_214226]	397453
A_72_P153221	0.04462	20.2898	C4H1orf226	Rep: Chromosome 7 SCAF15001, whole genome shotgun sequence - Tetraodon nigroviridis (Green puffer), partial (25%) [TC597935]	100620568
A_72_P258597	0.0144343	15.1909		BX926181 Sus Scrofa library (scan) Sus scrofa cDNA clone scan0022.g.22 5prim, mRNA sequence [BX926181]
A_72_P529970	0.0413196	3.96465	FHL1	Sus scrofa four and a half LIM domains 1 (FHL1), mRNA [NM_214375]	397667
A_72_P719118	0.0398915	7.67917	ARG2	arginase 2 [Source:HGNC Symbol;Acc:HGNC:664] [ENSSSCT00000002555]	100155893
A_72_P418479	0.0474475	-2.48422	IARS	Rep: LOC509885 protein - Bos taurus (Bovine), partial (27%) [TC564400]	100624746
A_72_P049506	0.0336935	3.35135		Rep: Carboxyl-terminal PDZ ligand of neuronal nitric oxide synthase protein (C--terminal PDZ ligand of neuronal nitric oxide synthase protein) (Nitric oxide synthase 1 adaptor protein). - Rattus norvegicus, partial (5%) [TC550652]
A_72_P064006	0.0308538	-4.46283		1107620 MARC 4PIG Sus scrofa cDNA 5', mRNA sequence [DN109981]
A_72_P449038	0.0351675	2.90546
A_72_P214952	0.0213886	-5.99935		rcbe04_d14.y1 cbe Sus scrofa cDNA 5', mRNA sequence [EV896219]
A_72_P672097	0.0431105	-4.71859	HOPX	Sus scrofa HOP homeobox (HOPX), mRNA [NM_213792]	396692
A_72_P385233	0.0177514	471.887
A_72_P365938	0.0394646	-2.81237
A_72_P382468	0.0398915	2.35201	SYAP1	Sus scrofa synapse associated protein 1 (SYAP1), transcript variant 1, mRNA [NM_001244107]	100153861
A_72_P396478	0.033811	3.39425	ASAH1	N-acylsphingosine amidohydrolase 1 [Source:HGNC Symbol;Acc:HGNC:735] [ENSSSCT00000007660]	100512932
A_72_P243002	0.034908	-3.17601	CCER1	PREDICTED: Sus scrofa uncharacterized protein C12orf12 homolog (LOC100521557), mRNA [XM_003126728]	100521557
A_72_P216142	0.0420557	4.5937	MAP3K1	mitogen-activated protein kinase kinase kinase 1 [Source:HGNC Symbol;Acc:HGNC:6848] [ENSSSCT00000018424]	396617
A_72_P314778	0.0395549	-3.59276		Rep: DSPP600 - Sus scrofa (Pig), partial (4%) [TC604533]
A_72_P509410	0.042971	-2.46758	POLH	DNA polymerase eta [Source:HGNC Symbol;Acc:HGNC:9181] [ENSSSCT00000001879]	100153104
A_72_P504952	0.0394646	-5.17587		PREDICTED: Sus scrofa hypothetical LOC100157008 (LOC100157008), miscRNA [XR_131400]
A_72_P108096	0.042446	12.3773		PREDICTED: Sus scrofa RING finger protein 39-like (LOC100157320), miscRNA [XR_130732]
A_72_P596309	0.0233727	5.63338	ANXA1	Sus scrofa annexin A1 (ANXA1), mRNA [NM_001163998]	396942
A_72_P443809	0.0480942	3.03564	CFL2	cofilin 2 [Source:HGNC Symbol;Acc:HGNC:1875] [ENSSSCT00000002192]	497233
A_72_P293859	0.0405187	7.94446	ICAM3	Sus scrofa intercellular adhesion molecule 3 (ICAM3), mRNA [NM_001145379]	100141403
A_72_P556035	0.0034645	76.7036	C4BPA	Sus scrofa complement component 4 binding protein, alpha (C4BPA), mRNA [NM_213942]	396982
A_72_P513702	0.0419745	-2.91033	PDZK1	PDZ domain containing 1 [Source:HGNC Symbol;Acc:HGNC:8821] [ENSSSCT00000007332]	100152549
A_72_P052691	0.04462	8.1414	ADAM15		100153483
A_72_P572894	0.033811	2.45093	EAPP	E2F associated phosphoprotein [Source:HGNC Symbol;Acc:HGNC:19312] [ENSSSCT00000002193]	100153549
A_72_P010746	0.0355103	8.44026	METTL9	Sus scrofa methyltransferase like 9 (METTL9), mRNA [NM_001243367]	100628086
A_72_P255587	0.0301607	2.1925	KDM5B	Rep: Histone demethylase JARID1B - Homo sapiens (Human), partial (10%) [TC536950]	102163404
A_72_P413538	0.03834	-4.56772	RGS1	regulator of G protein signaling 1 [Source:HGNC Symbol;Acc:HGNC:9991] [ENSSSCT00000028974]	397336
A_72_P691959	0.0315137	4.5219	MGST1	Sus scrofa microsomal glutathione S-transferase 1 (MGST1), mRNA [NM_214300]	397567
A_72_P442301	0.0433534	-2.93613		PREDICTED: Sus scrofa tripartite motif containing 25 (TRIM25), mRNA [XM_005656971]
A_72_P007686	0.0289426	4.97364	EMR4	Rep: EMR4 - Canis familiaris (Dog), partial (30%) [TC527817]	100623124
A_72_P252207	0.0296413	2.92663	PSEN1	Rep: Bcl-2-interacting killer - Homo sapiens (Human), partial (8%) [TC602996]	780411
A_72_P232252	0.0351418	17.5207	TREM1	Sus scrofa triggering receptor expressed on myeloid cells 1 (TREM1), mRNA [NM_213756]	396601
A_72_P507943	0.0470542	-6.27554	ARL4A	Sus scrofa ADP ribosylation factor like GTPase 4A (ARL4A), mRNA [NM_001031791]	595121
A_72_P436519	0.0486622	15.2314		serpin family B member 8 [Source:HGNC Symbol;Acc:HGNC:8952] [ENSSSCT00000005394]
A_72_P298449	0.0315137	2.56954		938122 MARC 4PIG Sus scrofa cDNA 5', mRNA sequence [CK466870]
A_72_P497008	0.0415017	-3.60749	LPIN1		100170845
A_72_P170936	0.0371672	-3.03663		Rep: Uncharacterized tatC-like protein ymf16 - Marchantia polymorpha (Liverwort), partial (5%) [TC598884]
A_72_P396168	0.0270595	3.53923		AJ648193 CSEQRAN19 Sus scrofa cDNA clone C0003263_O17, mRNA sequence [AJ648193]
A_72_P377998	0.037662	4.77458	FUCA1	fucosidase, alpha-L- 1, tissue [Source:HGNC Symbol;Acc:HGNC:4006] [ENSSSCT00000022250]	100621112
A_72_P176151	0.0351418	-16.5945		Arginase-1 [Source:UniProtKB/Swiss-Prot;Acc:Q95JC8] [ENSSSCT00000004636]
A_72_P028311	0.0413196	17.0097
A_72_P291234	0.0213886	-6.50718
A_72_P127391	0.0463773	5.08342	TMCC1	Sus scrofa transmembrane and coiled-coil domain family 1 (TMCC1), mRNA [NM_001258443]	100512192
A_72_P012176	0.0303815	29.2909		Rep: Chromosome undetermined scaffold_65, whole genome shotgun sequence - Paramecium tetraurelia, partial (8%) [TC537746]
A_72_P477668	0.0270595	-3.13951		PREDICTED: Sus scrofa kinesin-like protein KIF7-like (LOC100523384), miscRNA [XR_131391]
A_72_P008941	0.0325536	7.85377		BP433980 full-length enriched swine cDNA library, adult lung Sus scrofa cDNA clone LNG010004B01 5', mRNA sequence [BP433980]
A_72_P376693	0.0485942	16.0894	RBM47	PREDICTED: Sus scrofa RNA binding motif protein 47 (RBM47), transcript variant X1, mRNA [XM_003128939]	100513606
A_72_P116411	0.0177514	6.78354
A_72_P130326	0.0233727	5.54198		Rep: Chromosome 8 SCAF14525, whole genome shotgun sequence - Tetraodon nigroviridis (Green puffer), partial (5%) [TC543646]
A_72_P612183	0.0233727	10.6303	ANG	Sus scrofa angiogenin (ANG), mRNA [NM_001044573]	733639
A_72_P315028	0.0395549	25.3346		Rep: Endonuclease/reverse transcriptase - Rattus norvegicus (Rat), partial (3%) [TC607581]
A_72_P222312	0.0435705	53.8678		Rep: NADPH-dependent FMN reductase precursor - Caulobacter sp. K31, partial (10%) [TC523981]
A_72_P357043	0.0355229	6.95139
A_72_P278399	0.0233727	32.2084		AJ651230 CSEQRAN19 Sus scrofa cDNA clone C0003277_L05, mRNA sequence [AJ651230]
A_72_P268829	0.0485942	26.3434	LOC110258364	1106735 MARC 4PIG Sus scrofa cDNA 5', mRNA sequence [DN109168]	110258364
A_72_P078181	0.0491831	8.35226
A_72_P307323	0.0374827	10.2934
A_72_P442002	0.0491648	2.94878	GPSM3	Sus scrofa G-protein signaling modulator 3 (GPSM3), mRNA [NM_001123119]	100144533
A_72_P624641	0.0306876	-2.57221	RECQL4	RecQ like helicase 4 [Source:HGNC Symbol;Acc:HGNC:9949] [ENSSSCT00000006463]	100524433
A_72_P047886	0.0472508	-3.65807	CDHR4	PREDICTED: Sus scrofa cadherin-related family member 4 (CDHR4), mRNA [XM_003132219]	100513757
A_72_P306608	0.0493414	2.33198	TPRG1L	Sus scrofa tumor protein p63 regulated 1 like (TPRG1L), transcript variant 1, mRNA [NM_001244355]	100512473
A_72_P290634	0.0394646	-6.89169	CLDN2	BX675354 Sus Scrofa library (scac) Sus scrofa cDNA clone scac0031.n.15 3prim, mRNA sequence [BX675354]	733684
A_72_P736892	0.0299241	-3.32818	HADHA	Sus scrofa hydroxyacyl-CoA dehydrogenase/3-ketoacyl-CoA thiolase/enoyl-CoA hydratase (trifunctional protein), alpha subunit (HADHA), mRNA [NM_213962]	397012
A_72_P211447	0.0468437	2.57526	TNF	Sus scrofa tumor necrosis factor (TNF), mRNA [NM_214022]	397086
A_72_P387798	0.0351418	-2.32795
A_72_P145301	0.0355229	8.98878		FS709528 full-length enriched swine cDNA library, adult pituitary gland Sus scrofa cDNA clone PTG010058F12 5', mRNA sequence [FS709528]
A_72_P146491	0.0270595	36.8834	NCF1	Sus scrofa neutrophil cytosolic factor 1 (NCF1), mRNA [NM_001113220]	100134857
A_72_P346933	0.042971	2.84683		rnbm10b_p2.y1 nbm Sus scrofa cDNA 5', mRNA sequence [EW419558]
A_72_P705255	0.0392942	-7.65451
A_72_P075381	0.03834	2.07506	ITGB2		396943
A_72_P026131	0.0355229	-4.49583		rfty538b_p18.y1 fty Sus scrofa cDNA 5', mRNA sequence [EW214507]
A_72_P442547	0.0289426	-3.42721		protein kinase C theta [Source:HGNC Symbol;Acc:HGNC:9410] [ENSSSCT00000012183]
A_72_P414093	0.0409043	-4.50059
A_72_P044156	0.0358317	8.61626		Rep: Chromosome 1 SCAF14998, whole genome shotgun sequence - Tetraodon nigroviridis (Green puffer), partial (5%) [TC545498]
A_72_P436729	0.0421738	3.27451
A_72_P404358	0.0340356	7.10884	PTPRJ	protein tyrosine phosphatase, receptor type J [Source:HGNC Symbol;Acc:HGNC:9673] [ENSSSCT00000022326]	100524973
A_72_P009876	0.0439514	-2.0946	RFTN1		100155924
A_72_P088326	0.0213886	24.1689	CAPN3	Sus scrofa calpain 3 (CAPN3), mRNA [NM_214171]	397349
A_72_P073381	0.0299241	17.6038	SERPINB1	Rep: Leukocyte elastase inhibitor - Sus scrofa (Pig), complete [TC552925]	100155145
A_72_P209847	0.036803	16.3481
A_72_P746223	0.0383864	2.20377	PGK1	Sus scrofa phosphoglycerate kinase 1 (PGK1), mRNA [NM_001099932]	407608
A_72_P014732	0.0289426	2.47101	C12H17orf58		110256162
A_72_P077891	0.0273846	-2.66352	SERPINB9	Sus scrofa serpin peptidase inhibitor, clade B (ovalbumin), member 9 (SERPINB9), mRNA [NM_001111256]	100126851
A_72_P276739	0.0233727	8.9849		rcsk01_n9.y1 csk Sus scrofa cDNA 5', mRNA sequence [EW013072]
A_72_P006061	0.0239026	13.3859	HSD11B1	Sus scrofa hydroxysteroid 11-beta dehydrogenase 1 (HSD11B1), transcript variant 2, mRNA [NM_001348961]	397480
A_72_P328493	0.0213886	6.88295
A_72_P098661	0.0394646	2.08883	ARPC2	Sus scrofa actin related protein 2/3 complex subunit 2 (ARPC2), mRNA [NM_001190239]	100153175
A_72_P400618	0.0394646	2.13287		AJ944481 CSEQRAN17 Sus scrofa cDNA clone C0007308o21 5', mRNA sequence [AJ944481]
A_72_P102771	0.0385124	2.86857		Rep: Probable N-acetylmuramoyl-L-alanine amidase - Rhodobacter sphaeroides (strain ATCC 17023 / 2.4.1 / NCIB 8253 / DSM158), partial (5%) [TC569632]
A_72_P178096	0.0308538	3.06246	C5	Sus scrofa complement C5 (C5), mRNA [NM_001001646]	414437
A_72_P657796	0.0479154	7.59348	LTF	Sus scrofa lactotransferrin (LTF), mRNA [NM_214362]	397649
A_72_P320943	0.0409043	5.1581
A_72_P008856	0.0379547	20.5209		AJ953452 KN404_1 Sus scrofa cDNA clone C0007746h22 5', mRNA sequence [AJ953452]
A_72_P146421	0.0454481	17.2788	KCNJ2	Sus scrofa potassium voltage-gated channel subfamily J member 2 (KCNJ2), mRNA [NM_214151]	397293
A_72_P442151	0.0392224	6.04498	FLOT1	Sus scrofa flotillin 1 (FLOT1), mRNA [NM_001128483]	100151746
A_72_P726393	0.042833	2.54205	MED6	Rep: Mediator of RNA polymerase II transcription subunit 6 - Bos taurus (Bovine), partial (79%) [TC585669]	100152526
A_72_P449865	0.0398915	-2.20921	BLCAP	bladder cancer associated protein [Source:HGNC Symbol;Acc:HGNC:1055] [ENSSSCT00000034929]	100155728
A_72_P683334	0.0384959	3.38355		Rep: SJCHGC01957 protein - Schistosoma japonicum (Blood fluke), partial (12%) [TC535015]
A_72_P286694	0.0482704	-2.62848		Rep: Anionic peroxidase swpa2 - Ipomoea batatas (Sweet potato) (Batate), partial (5%) [TC522679]
A_72_P352143	0.0395175	4.40578		Rep: Chromosome chr13 scaffold_152, whole genome shotgun sequence - Vitis vinifera (Grape), partial (15%) [TC551750]
A_72_P033071	0.0308538	7.63964
A_72_P693524	0.0489483	-6.45936	OPRL1	Sus scrofa opioid related nociceptin receptor 1 (OPRL1), mRNA [NM_214176]	397364
A_72_P204787	0.042446	5.57898		Rep: Uncharacterized protein C1orf106. - Takifugu rubripes, partial (5%) [TC523823]
A_72_P334863	0.0434479	10.7617	PPP1R3D	PREDICTED: Sus scrofa protein phosphatase 1 regulatory subunit 3D-like (LOC100521997), mRNA [XM_003134506]	100521997
A_72_P097686	0.0485942	7.56333	VNN2	vanin 2 [Source:HGNC Symbol;Acc:HGNC:12706] [ENSSSCT00000004618]	100153984
A_72_P252237	0.0274975	-2.97865
A_72_P651780	0.0236937	4.30601	ANXA1	Sus scrofa annexin A1 (ANXA1), mRNA [NM_001163998]	396942
A_72_P215262	0.0479798	2.10554		rlyg08_a3.y1 lyg Sus scrofa cDNA 5', mRNA sequence [EW354204]
A_72_P305099	0.04462	2.91316	RIPK3	receptor interacting serine/threonine kinase 3 [Source:HGNC Symbol;Acc:HGNC:10021] [ENSSSCT00000002223]	100153263
A_72_P440286	0.0384318	2.48241	GPI	Sus scrofa glucose-6-phosphate isomerase (GPI), mRNA [NM_214330]	397602
A_72_P444427	0.0322292	-2.60709	ESR1	Sus scrofa estrogen receptor 1 (ESR1), mRNA [NM_214220]	397435
A_72_P258487	0.0406586	8.70396	ZNF467	Rep: Zinc finger protein 467 - Homo sapiens (Human), partial (17%) [TC590953]	100623053
A_72_P444779	0.0322292	9.50238	AZIN2	Sus scrofa antizyme inhibitor 2 (AZIN2), mRNA [NM_001123193]	100144439
A_72_P313958	0.0379547	2.08618	AP5M1	adaptor related protein complex 5 mu 1 subunit [Source:HGNC Symbol;Acc:HGNC:20192] [ENSSSCT00000005582]	100153219
A_72_P606603	0.0439095	-6.9371	GZMB	Sus scrofa granzyme B (granzyme 2, cytotoxic T-lymphocyte-associated serine esterase 1) (GZMB), mRNA [NM_001143710]	100233184
A_72_P429644	0.0474475	2.0872	TMBIM6	bax inhibitor 1 [Source:RefSeq peptide;Acc:NP_001005348] [ENSSSCT00000027228]	396907
A_72_P531288	0.0371672	-3.47664		paired related homeobox 2 [Source:HGNC Symbol;Acc:HGNC:21338] [ENSSSCT00000006245]
A_72_P586226	0.0177514	25.6255	LGALS3	Sus scrofa galectin 3 (LGALS3), mRNA [NM_001097501]	100038033
A_72_P285984	0.0325907	2.90433		rfhi4003b_g8.y1 fhi Sus scrofa cDNA 5', mRNA sequence [EW203659]
A_72_P386353	0.0394646	2.38089		Rep: UPF0467 protein C5orf32 homolog - Bos taurus (Bovine), partial (87%) [TC546190]
A_72_P323168	0.0326869	-2.55049	DENND1B	Rep: DENN/MADD domain containing 1B - Canis familiaris, partial (15%) [TC612234]	100738229
A_72_P376858	0.0433534	-4.22148
A_72_P274584	0.0166041	6.84391
A_72_P069571	0.0205623	3.37776
A_72_P607268	0.04727	9.64446	HSD11B1	Sus scrofa hydroxysteroid 11-beta dehydrogenase 1 (HSD11B1), transcript variant 1, mRNA [NM_214248]	397480
A_72_P065461	0.0433534	3.49304	SLC25A44	solute carrier family 25 member 44 [Source:HGNC Symbol;Acc:HGNC:29036] [ENSSSCT00000007113]	100155112
A_72_P319013	0.0360581	4.26816		Rep: ABC transporter related - Arthrobacter sp. (strain FB24), partial (9%) [TC544168]
A_72_P275034	0.0496949	-3.20996	RNF169	rmcp13c_e16.y1 mcp Sus scrofa cDNA 5', mRNA sequence [EW373321]	100739168
A_72_P646865	0.0394646	2.66584	CD164	CD164 molecule [Source:HGNC Symbol;Acc:HGNC:1632] [ENSSSCT00000033167]	100152548
A_72_P227292	0.0233727	50.6776
A_72_P242752	0.0408122	7.38636	RNASE6	Sus scrofa ribonuclease A family member k6 (RNASE6), mRNA [NM_001167656]	100312981
A_72_P155141	0.0308538	4.18028		Rep: Probable low-affinity copper uptake protein 2 (hCTR2) (Copper transporter 2) (Solute carrier family 31 member 2). - Canis familiaris, partial (34%) [TC526612]
A_72_P039971	0.0289426	6.44121		944413 MARC 4PIG Sus scrofa cDNA 5', mRNA sequence [CN156970]
A_72_P001251	0.0433534	3.08053		Rep: contactin 1 - Mus musculus, partial (23%) [TC612560]
A_72_P101546	0.0308538	11.7944		Rep: RNA binding S1 domain protein - Roseiflexus castenholzii DSM 13941, partial (5%) [TC561509]
A_72_P319658	0.0479279	6.48867		AJ949768 KN404_1 Sus scrofa cDNA clone C0007735n04 3', mRNA sequence [AJ949768]
A_72_P107336	0.0404408	4.88873		BX919522 Sus Scrofa library (scan) Sus scrofa cDNA clone scan0004.g.17 5prim, mRNA sequence [BX919522]
A_72_P228547	0.0270595	4.3209		Rep: SJCHGC01957 protein - Schistosoma japonicum (Blood fluke), partial (12%) [TC535015]
A_72_P151481	0.0476817	-2.76885	SRRM2	Sus scrofa serine/arginine repetitive matrix 2 (SRRM2), mRNA [NM_001244545]	100511011
A_72_P507499	0.0308538	30.4709		EST-AO223B010 Porcine Testis from PRRSV-infected pig Sus scrofa cDNA clone AO223B010, mRNA sequence [ES446910]
A_72_P074431	0.0355229	-4.39184		MI-P-NA-aeh-e-10-1-UM.s1.ab1 MI-P-NA Sus scrofa cDNA clone MI-P-NA-aeh-e-10-1-UM.ab1 3', mRNA sequence [BI404982]
A_72_P428729	0.0213886	4.33056	S100A8	Sus scrofa S100 calcium binding protein A8 (S100A8), mRNA [NM_001160271]	100127488
A_72_P391008	0.0279695	-3.95456		UMC-p8mm1-003-c09 8mm ovarian follicle p8mm Sus scrofa cDNA 3', mRNA sequence [CO947754]
A_72_P443689	0.0325717	76.1177		HX239979 full-length enriched swine cDNA library, adult spleen Sus scrofa cDNA clone SPLT10010E07, mRNA sequence [HX239979]
A_72_P114531	0.0315137	2.33853
A_72_P452849	0.0491648	9.62358	KBTBD7	Rep: KBTBD7 protein - Homo sapiens (Human), partial (34%) [TC560819]	100511833
A_72_P493162	0.0358317	11.3851		phospholipase C beta 2 [Source:HGNC Symbol;Acc:HGNC:9055] [ENSSSCT00000005278]
A_72_P194642	0.033811	-3.40948
A_72_P720863	0.0402136	2.22448	ACTG1	actin gamma 1 [Source:HGNC Symbol;Acc:HGNC:144] [ENSSSCT00000025260]	397653
A_72_P293854	0.0351418	6.20658
A_72_P612198	0.0434479	19.5117	ANKRD22	ankyrin repeat domain 22 [Source:HGNC Symbol;Acc:HGNC:28321] [ENSSSCT00000011430]	100152630
A_72_P272289	0.0289426	9.1721	FSD1L	fibronectin type III and SPRY domain containing 1 like [Source:HGNC Symbol;Acc:HGNC:13753] [ENSSSCT00000005969]	100521765
A_72_P231902	0.041945	9.60886	CD9	Sus scrofa CD9 molecule (CD9), mRNA [NM_214006]	397067
A_72_P138431	0.0418478	2.53062		Rep: Peptidoglycan-binding LysM precursor - Frankia sp. EAN1pec, partial (11%) [TC536123]
A_72_P569179	0.0144343	26.9611	LGALS3	Sus scrofa galectin 3 (LGALS3), mRNA [NM_001097501]	100038033
A_72_P035861	0.0310309	4.47963	MGST1	Sus scrofa microsomal glutathione S-transferase 1 (MGST1), mRNA [NM_214300]	397567
A_72_P250502	0.0370376	44.8364
A_72_P201657	0.0144343	649.34	LRG1	leucine rich alpha-2-glycoprotein 1 [Source:HGNC Symbol;Acc:HGNC:29480] [ENSSSCT00000014761]	100524848
A_72_P332538	0.0476817	-4.50787		Rep: Cytochrome b - Cettia cetti, partial (8%) [TC532635]
A_72_P539908	0.0496949	8.81566	GSN		106509249
A_72_P473823	0.0299241	-214.835	LOC100153915	carbonic anhydrase 1 [Source:HGNC Symbol;Acc:HGNC:1368] [ENSSSCT00000006735]	100153915
A_72_P237492	0.0144343	19.8606		tyrosine kinase with immunoglobulin like and EGF like domains 1 [Source:HGNC Symbol;Acc:HGNC:11809] [ENSSSCT00000004369]
A_72_P029301	0.039226	2.5157		HX205478 full-length enriched swine cDNA library, adult brain (frontal lobe) Sus scrofa cDNA clone BFLT10150E11, mRNA sequence [HX205478]
A_72_P517382	0.0308538	2.21696	ACTR3	Sus scrofa ARP3 actin related protein 3 homolog (ACTR3), mRNA [NM_001134343]	396738
A_72_P241787	0.0279813	-3.79263		Rep: Predicted protein - Monosiga brevicollis MX1, partial (14%) [TC599334]
A_72_P311653	0.0177514	-3.30019	GRAMD1B	Rep: GRAM domain-containing protein 1B - Homo sapiens (Human), partial (10%) [TC565612]	100512979
A_72_P172941	0.041945	3.10075	MIC-2	Sus scrofa MHC class I related antigen 2 (MIC-2), mRNA [NM_001114274]	100135034
A_72_P337238	0.0492248	17.0529
A_72_P409553	0.0149181	4.00096		PREDICTED: Sus scrofa kinesin-like protein KIF13A-like (LOC100625286), miscRNA [XR_135265]
A_72_P173506	0.0409043	-2.17841
A_72_P255457	0.034908	2.14242	DBNL	drebrin like [Source:HGNC Symbol;Acc:HGNC:2696] [ENSSSCT00000018202]	100524413
A_72_P099616	0.0466666	-3.10778		AJ963706 KN404_2 Sus scrofa cDNA clone C0007758l15 3', mRNA sequence [AJ963706]
A_72_P504574	0.042971	-2.4016	RFTN1		100155924
A_72_P590234	0.0177514	-7.39661	CKM	Sus scrofa creatine kinase, M-type (CKM), mRNA [NM_001129949]	397264
A_72_P008011	0.0491831	13.5939		Rep: Mastermind-like domain-containing protein 1 - Homo sapiens (Human), partial (3%) [TC564615]
A_72_P473818	0.0364958	-86.9813	LOC100154873	carbonic anhydrase 2 [Source:HGNC Symbol;Acc:HGNC:1373] [ENSSSCT00000006733]	100154873
A_72_P350988	0.0144343	-22.7287		Rep: MKIAA0439 protein - Mus musculus (Mouse), partial (6%) [TC594959]
A_72_P035496	0.0379547	8.34671	HSD11B1	Sus scrofa hydroxysteroid 11-beta dehydrogenase 1 (HSD11B1), transcript variant 1, mRNA [NM_214248]	397480
A_72_P074316	0.0439514	7.38467
A_72_P167176	0.0474475	-2.85517
A_72_P165711	0.0365158	-6.22778	ARL4A	Sus scrofa ADP ribosylation factor like GTPase 4A (ARL4A), mRNA [NM_001031791]	595121
A_72_P232432	0.041945	9.35289	CCR1	Sus scrofa C-C motif chemokine receptor 1 (CCR1), mRNA [NM_001001621]	414374
A_72_P232817	0.0325536	-8.62539	CXCR6	Sus scrofa C-X-C motif chemokine receptor 6 (CXCR6), mRNA [NM_001001623]	414376
A_72_P580437	0.042971	-3.3808	LPIN1		100170845
A_72_P209652	0.0213886	4.96622
A_72_P001131	0.0390937	-2.24603		BW975382 full-length enriched swine cDNA library, adult periphral blood mononuclear cell Sus scrofa cDNA clone PBL010105A01 5', mRNA sequence [BW975382]
A_72_P296524	0.0388587	12.9882	BCAT1	Rep: Branched-chain-amino-acid aminotransferase, cytosolic (EC 2.6.1.42) (BCAT(c)) (ECA39 protein). - Homo sapiens, partial (87%) [TC562496]	100518784
A_72_P233782	0.0355229	6.98931		Rep: Predicted protein - Chlamydomonas reinhardtii, partial (3%) [TC573414]
A_72_P289739	0.0479154	5.46805	CNR2	Rep: Related to apolipoprotein N-acyltransferase - Desulfotalea psychrophila, partial (4%) [TC543637]	100621002
A_72_P288899	0.0494113	-8.13924	LGALS7	rton1236b_g7.y1 ton Sus scrofa cDNA 5', mRNA sequence [EW653995]	100217394
A_72_P368793	0.0409043	-2.02044		940954 MARC 4PIG Sus scrofa cDNA 3', mRNA sequence [CN153803]
A_72_P441793	0.0364271	-2.80816	IL6ST	Sus scrofa interleukin 6 signal transducer (IL6ST), mRNA [NM_001097432]	100037294
A_72_P077896	0.0211127	6.03838	ADA2	Sus scrofa cat eye syndrome chromosome region, candidate 1 (CECR1), mRNA [NM_214016]	397079
A_72_P441035	0.0322292	-13.1533	UBD	Sus scrofa ubiquitin D (UBD), mRNA [NM_001160088]	100294688
A_72_P097226	0.0361524	17.7618		Rep: KIF13B protein - Homo sapiens (Human), partial (14%) [TC529671]
A_72_P432444	0.0413196	2.74683	COPS7A	PREDICTED: Sus scrofa COP9 constitutive photomorphogenic homolog subunit 7A (Arabidopsis), transcript variant 1 (COPS7A), mRNA [XM_001925621]	100157341
A_72_P558010	0.0434479	3.12839	ITM2B	Sus scrofa integral membrane protein 2B (ITM2B), mRNA [NM_001042375]	595120
A_72_P588691	0.0283099	2.45115	UAP1	UDP-N-acetylglucosamine pyrophosphorylase 1 [Source:HGNC Symbol;Acc:HGNC:12457] [ENSSSCT00000006948]	100156649
A_72_P579382	0.0308538	6.22108	CD9	Sus scrofa CD9 molecule (CD9), mRNA [NM_214006]	397067
A_72_P028451	0.0213886	6.02704		Rep: WD repeat domain 78 - Homo sapiens (Human), partial (3%) [TC594811]
A_72_P189381	0.0289692	10.4749
A_72_P167961	0.0326869	-4.96006
A_72_P326953	0.0394646	2.15265	WAS	CJ010767 full-length enriched swine cDNA library, adult mesenteric lymph node Sus scrofa cDNA clone MLN01B080040 5', mRNA sequence [CJ010767]	445527
A_72_P102926	0.0438586	23.3685		jns06_F07.r jns Sus scrofa cDNA 3', mRNA sequence [CB483375]
A_72_P705095	0.0122868	13.8201
A_72_P010721	0.0374827	15.1048	THY1	Thy-1 cell surface antigen [Source:HGNC Symbol;Acc:HGNC:11801] [ENSSSCT00000016488]	100271931
A_72_P285934	0.0402136	-2.92066
A_72_P328038	0.044669	6.788	TM6SF1	transmembrane 6 superfamily member 1 [Source:HGNC Symbol;Acc:HGNC:11860] [ENSSSCT00000002016]	100155238
A_72_P294139	0.042446	2.32987
A_72_P355983	0.0479798	-2.15861		Rep: ELKS/RAB6-interacting/CAST family member 1 (RAB6-interacting protein 2) (ERC protein 1). - Canis familiaris, partial (30%) [TC610867]
A_72_P791785	0.0334206	3.39552	LOC733637	Sus scrofa myosin regulatory light chain 2 protein (LOC733637), transcript variant 2, mRNA [NM_001244251]	733637
A_72_P032306	0.0370376	4.64146		Rep: Cell envelope integrity inner membrane protein TolA - Haemophilus influenzae 22.1-21, partial (7%) [TC614280]
A_72_P724068	0.0144343	-31.3603	ANK1	ankyrin 1 [Source:HGNC Symbol;Acc:HGNC:492] [ENSSSCT00000007691]	100157679
A_72_P597234	0.0379547	9.14283	ACSL4	Sus scrofa acyl-CoA synthetase long-chain family member 4 (ACSL4), mRNA [NM_001038694]	448980
A_72_P130236	0.0413196	-3.33239
A_72_P454160	0.0468437	-2.21762	NEUROD4	neuronal differentiation 4 [Source:HGNC Symbol;Acc:HGNC:13802] [ENSSSCT00000000321]	100151884
A_72_P682055	0.0144343	11.5436	NHLRC2	Sus scrofa NHL repeat containing 2 (NHLRC2), mRNA [NM_001243561]	100155569
A_72_P257397	0.0413493	3.94992
A_72_P313078	0.0234529	-2.56853
A_72_P165511	0.0177514	5.47777	TSPO	Sus scrofa translocator protein (TSPO), mRNA [NM_213753]	396592
A_72_P142256	0.0438444	18.0206	UHRF1BP1L	UHRF1 binding protein 1 like [Source:HGNC Symbol;Acc:HGNC:29102] [ENSSSCT00000028017]	100511566
A_72_P223647	0.0233727	5.62536	TLR8	Sus scrofa toll like receptor 8 (TLR8), mRNA [NM_214187]	397384
A_72_P097091	0.035123	11.1251		Rep: OB-fold nucleic acid binding domain protein - Mycobacterium avium (strain 104), partial (3%) [TC529608]
A_72_P077561	0.041945	-16.7509	TPM1	Sus scrofa tropomyosin 1 (alpha) (TPM1), mRNA [NM_001097483]	100037999
A_72_P100271	0.0426776	2.72398	MSL1	Rep: hampin - Canis familiaris, partial (55%) [TC535756]	100524896
A_72_P441085	0.0213886	6.43377	S100A12	Sus scrofa S100 calcium binding protein A12 (S100A12), mRNA [NM_001160272]	100301483
A_72_P475363	0.0358317	-2.06104	VTCN1	V-set domain containing T-cell activation inhibitor 1 [Source:HGNC Symbol;Acc:HGNC:28873] [ENSSSCT00000007374]	100157401
A_72_P210252	0.0351418	9.52761	TRNP1	Sus scrofa TMF1-regulated nuclear protein 1 (TRNP1), mRNA [NM_001243828]	100511386
A_72_P057446	0.0463773	2.32696
A_72_P001171	0.0213886	7.627		NIMA related kinase 4 [Source:HGNC Symbol;Acc:HGNC:11399] [ENSSSCT00000012526]
A_72_P082746	0.0295243	19.019		EST-AO223B010 Porcine Testis from PRRSV-infected pig Sus scrofa cDNA clone AO223B010, mRNA sequence [ES446910]
A_72_P414253	0.0418478	4.22063	ACVR2A	Sus scrofa activin A receptor type 2A (ACVR2A), mRNA [NM_001204765]	397282
A_72_P078276	0.0213886	3.39645		Rep: Autophagy-related protein 7 (APG7-like) (Ubiquitin-activating enzyme E1-like protein) (hAGP7). - Canis familiaris, partial (8%) [TC583410]
A_72_P240452	0.0308538	11.4188		Rep: Glycoside hydrolase, family 17; X8 - Medicago truncatula (Barrel medic), partial (4%) [TC602155]
A_72_P376308	0.0370376	-6.28727
A_72_P688621	0.0289426	7.76237	SIRPA	Sus scrofa signal-regulatory protein alpha (SIRPA), mRNA [NM_001011508]	494566
A_72_P177396	0.030014	11.2245
A_72_P165766	0.0390937	5.72827	FCN1	Sus scrofa ficolin (collagen/fibrinogen domain containing) 1 (FCN1), mRNA [NM_214160]	397316
A_72_P084511	0.0270595	21.8555		PDUts2072H10 Porcine testis cDNA library II Sus scrofa cDNA clone PDUts2072H10 5', mRNA sequence [CX062897]
A_72_P367743	0.0315137	-3.08763
A_72_P444330	0.037962	3.44138		serglycin [Source:HGNC Symbol;Acc:HGNC:9361] [ENSSSCT00000025862]
A_72_P015121	0.035716	2.25765		Rep: Cutinase negative acting protein - Nectria haematococca, partial (8%) [TC540334]
A_72_P246952	0.0486622	5.17208		rjca16c_o15.y1 jca Sus scrofa cDNA 5', mRNA sequence [EW281003]
A_72_P709130	0.0462474	23.1312	TGM1	transglutaminase 1 [Source:HGNC Symbol;Acc:HGNC:11777] [ENSSSCT00000035836]	100156489
A_72_P656824	0.0468437	4.92591	NREP		100037285
A_72_P746948	0.04462	3.75603	SDHD	Sus scrofa succinate dehydrogenase complex subunit D (SDHD), mRNA [NM_001097516]	100048954
A_72_P002542	0.0486622	-2.72127		Rep: DNA-directed RNA polymerase, mitochondrial precursor - Homo sapiens (Human), partial (5%) [TC530491]
A_72_P024541	0.0213886	28.3914		Rep: Tyrosine kinase ZAK1 - Dictyostelium discoideum (Slime mold), partial (3%) [TC589634]
A_72_P084121	0.041945	-3.21235
A_72_P704944	0.0493414	2.47908
A_72_P683861	0.0270595	7.05914	CCPG1	Sus scrofa cell cycle progression 1 (CCPG1), mRNA [NM_001243301]	100156919
A_72_P176396	0.0395175	-7.18602	FABP6	Sus scrofa fatty acid binding protein 6 (FABP6), mRNA [NM_214215]	397423
A_72_P098916	0.0316899	9.30156	CD9	Sus scrofa CD9 molecule (CD9), mRNA [NM_214006]	397067
A_72_P665904	0.0233727	12.5037	C14H8orf58	Rep: Uncharacterized protein C8orf58 - Homo sapiens (Human), partial (14%) [TC615868]	102158992
A_72_P398008	0.0299241	-3.72511		Rep: Precorrin-2 methylase - Thermus thermophilus (strain HB8 / ATCC 27634 / DSM 579), partial (8%) [TC611063]
A_72_P113616	0.0295243	3.9231
A_72_P338638	0.0286074	22.8852
A_72_P310208	0.0351418	4.14755
A_72_P365983	0.0177514	10.5693		MI-P-AY1-nqf-a-06-0-UI.s1 MI-P-AY1 Sus scrofa cDNA clone MI-P-AY1-nqf-a-06-0-UI 3', mRNA sequence [BI400579]
A_72_P274229	0.0315137	13.923	SLC35A5	solute carrier family 35 member A5 [Source:HGNC Symbol;Acc:HGNC:20792] [ENSSSCT00000013053]	100516761
A_72_P013486	0.0356967	42.0403		PDUts2001D08 Porcine testis cDNA library II Sus scrofa cDNA clone PDUts2001D08 5', mRNA sequence [CX056323]
A_72_P077771	0.0420557	3.7876	HMGB2	Sus scrofa high mobility group box 2 (HMGB2), mRNA [NM_214063]	397130
A_72_P393958	0.0289426	3.27011		Rep: Uncharacterized protein C21orf5. - Canis familiaris, partial (6%) [TC600290]
A_72_P317723	0.0392224	3.8349	TIAM1	T-cell lymphoma invasion and metastasis 1 [Source:HGNC Symbol;Acc:HGNC:11805] [ENSSSCT00000025130]	100524587
A_72_P105646	0.0355229	4.6017	BTRC		100157842
A_72_P196432	0.0439095	19.0312		Rep: Complement C1q tumor necrosis factor-related protein 2 precursor. - Canis familiaris, partial (69%) [TC526758]
A_72_P272914	0.038583	2.45017
A_72_P684439	0.0270595	18.9477	CAPN3	Sus scrofa calpain 3 (CAPN3), mRNA [NM_214171]	397349
A_72_P609629	0.0491831	-5.27196	DSTN	Sus scrofa destrin, actin depolymerizing factor (DSTN), mRNA [NM_001004031]	445516
A_72_P248202	0.0405187	3.31891		Rep: Endonuclease/reverse transcriptase - Sus scrofa (Pig), partial (8%) [TC603880]
A_72_P072721	0.0283099	6.06082		Rep: ATPase 6 - Chrysococcyx flavigularis, partial (9%) [TC551754]
A_72_P659803	0.0389966	3.11167	ITM2B	Sus scrofa integral membrane protein 2B (ITM2B), mRNA [NM_001042375]	595120
A_72_P160801	0.0433534	10.529
A_72_P109711	0.0395175	-2.21515
A_72_P062261	0.0308538	2.57643	LOC733637	Sus scrofa myosin regulatory light chain 2 protein (LOC733637), transcript variant 2, mRNA [NM_001244251]	733637
A_72_P189941	0.0289909	2.15764		Rep: NADH-ubiquinone oxidoreductase chain 3 - Apis mellifera ligustica (Common honeybee), partial (14%) [TC573998]
A_72_P621178	0.0254887	8.57455	TM6SF1	transmembrane 6 superfamily member 1 [Source:HGNC Symbol;Acc:HGNC:11860] [ENSSSCT00000002016]	100155238
A_72_P193847	0.0289256	6.68752		AJ651239 CSEQRAN19 Sus scrofa cDNA clone C0003277_L18, mRNA sequence [AJ651239]
A_72_P288269	0.0406706	2.73672		Rep: 130 kDa phosphatidylinositol 4,5-biphosphate-dependent ARF1 GTPase- activating protein (PIP2-dependent ARF1 GAP) (ADP-ribosylation factor- directed GTPase-activating protein 1) (ARF GTPase-activating protein 1) (Development and differentiation-enhancing f - Bos Taurus, partial (51%) [TC549587]
A_72_P098611	0.0364958	5.26164	TMEM87A	transmembrane protein 87A [Source:HGNC Symbol;Acc:HGNC:24522] [ENSSSCT00000005226]	100154984
A_72_P487794	0.0404408	-7.89046		DExD/H-box helicase 60 [Source:HGNC Symbol;Acc:HGNC:25942] [ENSSSCT00000010657]
A_72_P017296	0.0468437	-2.95991	EIF4G1	Sus scrofa eukaryotic translation initiation factor 4 gamma 1 (EIF4G1), mRNA [NM_001246253]	449528
A_72_P195417	0.04462	-2.26206		Rep: Tumor necrosis factor receptor superfamily member 18 precursor (Glucocorticoid-induced TNFR-related protein) (Activation-inducible TNFR family receptor). - Canis familiaris, partial (44%) [TC605643]
A_72_P346048	0.0308538	-3.13469	HSPB8	heat shock protein family B (small) member 8 [Source:HGNC Symbol;Acc:HGNC:30171] [ENSSSCT00000010790]	100155338
A_72_P255332	0.037962	2.08786	DNAJC14	Sus scrofa DnaJ heat shock protein family (Hsp40) member C14 (DNAJC14), mRNA [NM_001185066]	100151876
A_72_P199387	0.0434479	-2.17093		Rep: Androgen receptor - Eupleres goudotii (falanouc), partial (4%) [TC550083]
A_72_P234427	0.0374827	6.06503		Rep: Zyxin - Bos taurus (Bovine), complete [TC538717]
A_72_P214947	0.0488435	21.6676	LOC100515345	Rep: Chemokine receptor CXCR2 - Bos taurus (Bovine), partial (14%) [TC588722]	100515345
A_72_P123546	0.0470542	12.9898
A_72_P485456	0.0351418	-6.15664	SEMA3B	semaphorin 3B [Source:HGNC Symbol;Acc:HGNC:10724] [ENSSSCT00000012478]	100153200
A_72_P406248	0.047239	2.62062	ANXA11	annexin A11 [Source:HGNC Symbol;Acc:HGNC:535] [ENSSSCT00000011309]	100156481
A_72_P440951	0.0279695	68.7927	MMP9	Sus scrofa matrix metallopeptidase 9 (MMP9), mRNA [NM_001038004]	654325
A_72_P634624	0.0270595	9.37286	ATP8B4		100154720
A_72_P252702	0.0482998	6.99054
A_72_P053211	0.0492036	19.333
A_72_P024116	0.0413196	2.97539	TKT	transketolase [Source:HGNC Symbol;Acc:HGNC:11834] [ENSSSCT00000025213]	100127150
A_72_P417909	0.0438899	6.65906	GAA	Rep: Lysosomal alpha-glucosidase precursor - Bos taurus (Bovine), partial (73%) [TC554612]	100526132
A_72_P716098	0.0404408	2.93766	LOC100525572	Rep: Paired box protein Pax-1 (HUP48). - Canis familiaris, partial (6%) [TC532608]	100525572
A_72_P372628	0.03834	-9.27295	CCL5	C-C motif chemokine ligand 5 [Source:HGNC Symbol;Acc:HGNC:10632] [ENSSSCT00000035687]	396613
A_72_P048571	0.0270595	-8.78385
A_72_P211597	0.0425921	6.45736	FES	FES proto-oncogene, tyrosine kinase [Source:HGNC Symbol;Acc:HGNC:3657] [ENSSSCT00000002037]	100155631
A_72_P708845	0.0374827	3.53361	CDC42SE1	Sus scrofa CDC42 small effector 1 (CDC42SE1), mRNA [NM_001190193]	100156313
A_72_P372738	0.0315137	6.95847	SELL	selectin L [Source:HGNC Symbol;Acc:HGNC:10720] [ENSSSCT00000006888]	100127147
A_72_P355323	0.0441506	7.05529
A_72_P486731	0.0390937	-2.76585		PREDICTED: Sus scrofa GPI mannosyltransferase 4 (LOC100525486), mRNA [XM_003132608]
A_72_P758347	0.0270595	16.6205	MBP	Sus scrofa myelin basic protein (MBP), mRNA [NM_001001546]	414286
A_72_P352843	0.0451616	-3.19193		MI-P-A2-acp-g-11-1-UM.s1 MI-P-A2 Sus scrofa cDNA clone MI-P-A2-acp-g-11-1-UM 3', mRNA sequence [BF711443]
A_72_P164816	0.0283099	3.48497
A_72_P445464	0.03834	6.36559	TBXAS1	Sus scrofa thromboxane A synthase 1 (TBXAS1), mRNA [NM_214046]	397112
A_72_P410983	0.0177514	5.26986	CD52	rnbm11b_p18.y1 nbm Sus scrofa cDNA 5', mRNA sequence [EW417582]	100873164
A_72_P165171	0.0364958	2.61203	SUMO1	Sus scrofa SMT3 suppressor of mif two 3 homolog 1 (S. cerevisiae) (SUMO1), mRNA [NM_001112676]	100127139
A_72_P158911	0.019397	15.304	SUGCT	Rep: LOC100125578 protein - Bos taurus (Bovine), partial (15%) [TC584245]	102168155
A_72_P669017	0.0299241	2.41006	RPIA	Sus scrofa ribose 5-phosphate isomerase A (RPIA), mRNA [NM_001097495]	100038014
A_72_P219357	0.0270595	-5.12068		362463 MARC 1PIG Sus scrofa cDNA 5', mRNA sequence [BI338624]
A_72_P234882	0.0375223	5.17438		Rep: Predicted protein - Monosiga brevicollis MX1, partial (13%) [TC594314]
A_72_P036391	0.0364958	3.01907	VIM	vimentin [Source:HGNC Symbol;Acc:HGNC:12692] [ENSSSCT00000012075]	100522394
A_72_P303264	0.0295243	49.6336	MMP9	Sus scrofa matrix metallopeptidase 9 (MMP9), mRNA [NM_001038004]	654325
A_72_P441070	0.0315137	2.80548	PNPLA4	Sus scrofa patatin like phospholipase domain containing 4 (PNPLA4), mRNA [NM_001160082]	100294680
A_72_P411558	0.0397583	6.22078	PGD	PREDICTED: Sus scrofa phosphogluconate dehydrogenase (PGD), mRNA [XM_003127557]	397546
A_72_P679406	0.042971	4.01958	RNF185	FS704578 full-length enriched swine cDNA library, adult prostate Sus scrofa cDNA clone PST010098G08 5', mRNA sequence [FS704578]	100157569
A_72_P649251	0.0295243	7.53577	CD9	Sus scrofa CD9 molecule (CD9), mRNA [NM_214006]	397067
A_72_P228332	0.0485942	-2.51514		Rep: Latency-associated nuclear antigen - Macaca nemestrina rhadinovirus 2, partial (5%) [TC534937]
A_72_P010356	0.0270595	5.63013
