# Supplementary material for: PMMA-Based Continuous Hemofiltration Modulated Complement Activation and Renal Dysfunction in LPS-Induced Acute Kidney Injury
Source: Front Immunol. 2021 Apr 1;12:605212. doi: 10.3389/fimmu.2021.605212 (PMC8047323; doi:10.3389/fimmu.2021.605212)
Supplement: Supplementary file 4 [file Table_3.xlsx]

## Sheet: Venn 581 LPS T24 vs LPS T0
ProbeName	GeneSymbol	Description	EntrezGeneID
A_72_P316773		Rep: Predicted protein - Aspergillus oryzae, partial (5%) [TC531009]
A_72_P234752
A_72_P473857	ZBTB10	zinc finger and BTB domain containing 10 [Source:HGNC Symbol;Acc:HGNC:30953] [ENSSSCT00000006749]	100151888
A_72_P260457	CCDC69	coiled-coil domain containing 69 [Source:HGNC Symbol;Acc:HGNC:24487] [ENSSSCT00000029919]	100515590
A_72_P261847		Rep: DNA repair protein RAD51 homolog 1 - Bos taurus (Bovine), partial (89%) [TC577449]
A_72_P746705	CSN2	Sus scrofa casein beta (CSN2), mRNA [NM_214434]	404088
A_72_P185121	CDKN3	Sus scrofa cyclin dependent kinase inhibitor 3 (CDKN3), mRNA [NM_214320]	397589
A_72_P496416	ABR	Sus scrofa active BCR-related (ABR), mRNA [NM_001253818]	100522463
A_72_P077416	LY86	Sus scrofa lymphocyte antigen 86 (LY86), mRNA [NM_001097415]	396639
A_72_P125316	E2F8	E2F transcription factor 8 [Source:HGNC Symbol;Acc:HGNC:24727] [ENSSSCT00000014583]	100522785
A_72_P099111		AJ964707 KN404_2 Sus scrofa cDNA clone C0007754o07 5', mRNA sequence [AJ964707]
A_72_P119596		1123913 MARC 4PIG Sus scrofa cDNA 5', mRNA sequence [DN123600]
A_72_P331463	FOXM1	Rep: Forkhead box protein M1 - Mus musculus (Mouse), partial (14%) [TC561549]	100511565
A_72_P492821	CEP152	centrosomal protein 152 [Source:HGNC Symbol;Acc:HGNC:29298] [ENSSSCT00000005142]	100152345
A_72_P697082	PTPN6	Rep: Src homology 2 domain-containing phosphatase-1 - Bos Taurus, partial (28%) [TC629035]	100171389
A_72_P561324	SLA-DRA	Sus scrofa MHC class II DR-alpha (SLA-DRA), mRNA [NM_001113706]	100135040
A_72_P116656	MTMR14	Rep: Myotubularin-related protein 14 precursor (HCV NS5A-transactivated protein 4 splice variant A-binding protein 1) (NS5ATP4ABP1). - Canis familiaris, partial (10%) [TC550414]	100157480
A_72_P690508	CYP51	Sus scrofa cytochrome P450, family 51, subfamily A, polypeptide 1 (CYP51), mRNA [NM_214432]	403334
A_72_P184536	MTFP1	mitochondrial fission process 1 [Source:HGNC Symbol;Acc:HGNC:26945] [ENSSSCT00000010964]	100157687
A_72_P023541		PREDICTED: Sus scrofa translation initiation factor IF-2 (LOC100516424), mRNA [XM_013995073]
A_72_P476273	LOC100153329	histone cluster 1 H2A family member a [Source:HGNC Symbol;Acc:HGNC:18729] [ENSSSCT00000001198]	100153329
A_72_P030926
A_72_P206022	ESYT2	Rep: Golgi phosphoprotein 3 (Coat-protein GPP34). - Takifugu rubripes, partial (6%) [TC601352]	100737296
A_72_P404563		Rep: Predicted protein - Coccidioides immitis, partial (6%) [TC543171]
A_72_P564879	ITM2B	Sus scrofa integral membrane protein 2B (ITM2B), mRNA [NM_001042375]	595120
A_72_P088756	ACOX1	Sus scrofa acyl-CoA oxidase 1, palmitoyl (ACOX1), mRNA [NM_001101028]	100113422
A_72_P560949	CALM2	calmodulin 2 [Source:HGNC Symbol;Acc:HGNC:1445] [ENSSSCT00000009234]	100522926
A_72_P564244	SEC62		100125961
A_72_P073741	FAM210B	Sus scrofa family with sequence similarity 210 member B (FAM210B), mRNA [NM_001113701]	100134989
A_72_P568279	ITM2B		595120
A_72_P503300	SEPT3	septin 3 [Source:HGNC Symbol;Acc:HGNC:10750] [ENSSSCT00000000042]	100157034
A_72_P303234	HMBS	Sus scrofa hydroxymethylbilane synthase (HMBS), mRNA [NM_001097412]	396581
A_72_P425174	SEC62	Rep: Translocation protein 1 - Sus scrofa (Pig), complete [TC601728]	100125961
A_72_P185261	SEC62	Sus scrofa SEC62 homolog, preprotein translocation factor (SEC62), mRNA [NM_001105305]	100125961
A_72_P054686	PLXND1	plexin D1 [Source:HGNC Symbol;Acc:HGNC:9107] [ENSSSCT00000012688]	100152254
A_72_P503717
A_72_P289724	DLGAP5	DLG associated protein 5 [Source:HGNC Symbol;Acc:HGNC:16864] [ENSSSCT00000005573]	100511173
A_72_P729368	MGP	Sus scrofa matrix Gla protein (MGP), mRNA [NM_214116]	397206
A_72_P282499	EDEM1	Rep: ER degradation-enhancing alpha-mannosidase-like 1 - Homo sapiens (Human), partial (25%) [TC532972]	100738285
A_72_P725503	KCTD20	potassium channel tetramerization domain containing 20 [Source:HGNC Symbol;Acc:HGNC:21052] [ENSSSCT00000001741]	100154621
A_72_P247412		PREDICTED: Sus scrofa dermal papilla-derived protein 6-like (LOC100517780), mRNA [XM_003131929]
A_72_P774921	C7H6orf89	chromosome 6 open reading frame 89 [Source:HGNC Symbol;Acc:HGNC:21114] [ENSSSCT00000001748]	100156227
A_72_P406618	SUFU	Rep: Os07g0192900 protein - Oryza sativa subsp. japonica (Rice), partial (4%) [TC523930]	100155412
A_72_P650260	PECAM1		396941
A_72_P122856	RFLNB	rche29_j19.y1 che Sus scrofa cDNA 5', mRNA sequence [EV929901]	100524216
A_72_P130701	ANTXR2	Rep: Methyltransferase type 11 - Solibacter usitatus (strain Ellin6076), partial (6%) [TC524475]	100514416
A_72_P444456	PNISR	Sus scrofa PNN-interacting serine/arginine-rich protein (SFRS18), mRNA [NM_001113439]	100134950
A_72_P113431
A_72_P739540	ABLIM1		100154343
A_72_P088686	SQLE	Sus scrofa squalene epoxidase (SQLE), mRNA [NM_001101026]	100113409
A_72_P178526		Rep: FOG: PPR repeat - Ostreococcus tauri, partial (9%) [TC536431]
A_72_P515596	CD82	Sus scrofa CD82 molecule (CD82), mRNA [NM_001145218]	100270689
A_72_P136401		1111651 MARC 4PIG Sus scrofa cDNA 5', mRNA sequence [DN112459]
A_72_P201952	SLC22A17	solute carrier family 22 member 17 [Source:HGNC Symbol;Acc:HGNC:23095] [ENSSSCT00000002265]	100152841
A_72_P580532	ABCA1	Sus scrofa ATP-binding cassette, sub-family A (ABC1), member 1 (ABCA1), mRNA [NM_001317080]	100152112
A_72_P551437	SLC30A5	Sus scrofa solute carrier family 30 member 5 (SLC30A5), mRNA [NM_001137624]	100171388
A_72_P443520		histone cluster 1 H4 family member e [Source:HGNC Symbol;Acc:HGNC:4790] [ENSSSCT00000029000]
A_72_P244597		Rep: PREDICTED: hect domain and RLD 6 isoform 2 - Pan troglodytes, partial (40%) [TC538083]
A_72_P276334
A_72_P144851		Rep: Medulloblastoma antigen MU-MB-50.13 - Homo sapiens (Human), partial (51%) [TC573024]
A_72_P304274
A_72_P122066		Rep: Peptidase M56, BlaR1 precursor - Caulobacter sp. K31, partial (4%) [TC560927]
A_72_P303939		Rep: LigA - Methylobacterium sp. 4-46, partial (4%) [TC532441]
A_72_P165076	TNFSF13	Sus scrofa TNF superfamily member 13 (TNFSF13), mRNA [NM_001112690]	100127162
A_72_P387208	RGS12	regulator of G protein signaling 12 [Source:HGNC Symbol;Acc:HGNC:9994] [ENSSSCT00000009516]	100620283
A_72_P084881		elastase, neutrophil expressed [Source:HGNC Symbol;Acc:HGNC:3309] [ENSSSCT00000027015]
A_72_P500797	MYLIP	myosin regulatory light chain interacting protein [Source:HGNC Symbol;Acc:HGNC:21155] [ENSSSCT00000001158]	100155795
A_72_P661788	ITM2B	Sus scrofa integral membrane protein 2B (ITM2B), mRNA [NM_001042375]	595120
A_72_P251427		Rep: Ferritin - Rattus norvegicus (Rat), partial (64%) [TC602524]
A_72_P151731	LRRC59	Sus scrofa leucine rich repeat containing 59 (LRRC59), mRNA [NM_001244951]	100514317
A_72_P408418	ATF7IP	activating transcription factor 7 interacting protein [Source:HGNC Symbol;Acc:HGNC:20092] [ENSSSCT00000022782]	100513013
A_72_P608532	CAMK2D	Sus scrofa calcium/calmodulin dependent protein kinase II delta (CAMK2D), mRNA [NM_214381]	397674
A_72_P444913	XCL1	EST-AR123E06 Porcine Lymph node cDNA library Sus scrofa cDNA clone AR123E06, mRNA sequence [DV227211]	100153155
A_72_P644409	CALM3	Sus scrofa calmodulin 3 (CALM3), mRNA [NM_001244209]	396838
A_72_P118361		Rep: sperm associated antigen 8 isoform 1 - Homo sapiens, partial (40%) [TC540145]
A_72_P613921	PABPN1		100155260
A_72_P189716		Rep: Biotin--acetyl-CoA-carboxylase ligase - Dinoroseobacter shibae DFL 12, partial (7%) [TC566378]
A_72_P477027	PIM1	Pim-1 proto-oncogene, serine/threonine kinase [Source:HGNC Symbol;Acc:HGNC:8986] [ENSSSCT00000001752]	100157844
A_72_P564429	PPA1	pyrophosphatase (inorganic) 1 [Source:HGNC Symbol;Acc:HGNC:9226] [ENSSSCT00000011231]	100155201
A_72_P605108	KPNA2	Sus scrofa karyopherin alpha 2 (RAG cohort 1, importin alpha 1) (KPNA2), mRNA [NM_001163404]	397218
A_72_P498388	DDX18	DEAD-box helicase 18 [Source:HGNC Symbol;Acc:HGNC:2741] [ENSSSCT00000025125]	100153560
A_72_P024316
A_72_P035541	CASP1	Sus scrofa caspase 1, apoptosis-related cysteine peptidase (CASP1), mRNA [NM_214162]	397319
A_72_P107656		Rep: Protein translocase subunit secG - Shewanella sp. (strain ANA-3), partial (11%) [TC525465]
A_72_P276294	BST2	Sus scrofa bone marrow stromal cell antigen 2 (BST2), mRNA [NM_001161755]	100302088
A_72_P600568	FAM213A	Sus scrofa family with sequence similarity 213 member A (FAM213A), transcript variant 1, mRNA [NM_001244373]	100155717
A_72_P381008		Rep: DNA topoisomerase 1 - Homo sapiens (Human), partial (14%) [TC606253]
A_72_P436194	USP30	ubiquitin specific peptidase 30 [Source:HGNC Symbol;Acc:HGNC:20065] [ENSSSCT00000010892]	100153782
A_72_P392708
A_72_P370553		Rep: Phosphonoacetate hydrolase - Burkholderia phytofirmans PsJN, partial (4%) [TC586392]
A_72_P278569		Rep: Double C2-like domain-containing protein alpha (Doc2-alpha) (Doc2). - Canis familiaris, partial (22%) [TC570320]
A_72_P047826		Rep: Chromosome undetermined scaffold_349, whole genome shotgun sequence - Vitis vinifera (Grape), partial (6%) [TC567601]
A_72_P589919	SEC62	Rep: Translocation protein 1 - Sus scrofa (Pig), complete [TC601728]	100125961
A_72_P347383		rnje01c_h2.y1 nje Sus scrofa cDNA 5', mRNA sequence [EW452212]
A_72_P519691	CALM3	Sus scrofa calmodulin 3 (CALM3), mRNA [NM_001244209]	396838
A_72_P198027	PBK	Sus scrofa PDZ binding kinase (PBK), mRNA [NM_001123156]	100141310
A_72_P442693	KCNA5	Sus scrofa potassium voltage-gated channel subfamily A member 5 (KCNA5), mRNA [NM_001006593]	474166
A_72_P505565	RETN	Sus scrofa resistin (RETN), mRNA [NM_213783]	396674
A_72_P543278	PLEKHO1	pleckstrin homology domain containing O1 [Source:HGNC Symbol;Acc:HGNC:24310] [ENSSSCT00000025002]	100152184
A_72_P223237	HPS3	Sus scrofa HPS3, biogenesis of lysosomal organelles complex 2 subunit 1 (HPS3), mRNA [NM_001098588]	100049673
A_72_P282694	TIAM1	T-cell lymphoma invasion and metastasis 1 [Source:HGNC Symbol;Acc:HGNC:11805] [ENSSSCT00000025130]	100524587
A_72_P471444	DAPL1	Sus scrofa death associated protein like 1 (DAPL1), mRNA [NM_001185174]	100157537
A_72_P209842
A_72_P082856	CCHCR1	coiled-coil alpha-helical rod protein 1 [Source:HGNC Symbol;Acc:HGNC:13930] [ENSSSCT00000032643]	100153563
A_72_P033581	STAT5B	Sus scrofa signal transducer and activator of transcription 5B (STAT5B), mRNA [NM_214168]	397340
A_72_P185341	EHMT2	Sus scrofa euchromatic histone lysine methyltransferase 2 (EHMT2), mRNA [NM_001101823]	100124382
A_72_P007031		Rep: NifU-like protein 1, chloroplast precursor - Oryza sativa subsp. japonica (Rice), partial (7%) [TC538574]
A_72_P112411
A_72_P125986	KLF12	Sus scrofa Kruppel like factor 12 (KLF12), mRNA [NM_001134347]	100174955
A_72_P136026		Rep: Workshop cluster 3 antigen precursor - Sus scrofa (Pig), partial (24%) [TC524181]
A_72_P204037	ACRBP	acrosin binding protein [Source:HGNC Symbol;Acc:HGNC:17195] [ENSSSCT00000000762]	397317
A_72_P034196	SMAP2	Rep: PREDICTED: stromal membrane-associated protein 1-like - Pan troglodytes, partial (43%) [TC523011]	100145888
A_72_P490291	ADD3	adducin 3 [Source:HGNC Symbol;Acc:HGNC:245] [ENSSSCT00000011617]	100155574
A_72_P477988	G2E3	G2/M-phase specific E3 ubiquitin protein ligase [Source:HGNC Symbol;Acc:HGNC:20338] [ENSSSCT00000002207]	100153402
A_72_P379853	DUS2	dihydrouridine synthase 2 [Source:HGNC Symbol;Acc:HGNC:26014] [ENSSSCT00000028203]	100621573
A_72_P028631		Rep: Interferon-stimulated gene 20 kDa protein (EC 3.1.13.1) (Promyelocytic leukemia nuclear body-associated protein ISG20) (Estrogen-regulated transcript 45 protein). - Canis familiaris, partial (92%) [TC567770]
A_72_P098191		1117805 MARC 4PIG Sus scrofa cDNA 5', mRNA sequence [DN118082]
A_72_P404938	PHF2	PHD finger protein 2 [Source:HGNC Symbol;Acc:HGNC:8920] [ENSSSCT00000008853]	100514572
A_72_P290804	PTGES3	prostaglandin E synthase 3 [Source:HGNC Symbol;Acc:HGNC:16049] [ENSSSCT00000000439]	100155956
A_72_P712878	RGL2	Sus scrofa ral guanine nucleotide dissociation stimulator like 2 (RGL2), mRNA [NM_001184893]	100151794
A_72_P316233	TMEM86B	Sus scrofa transmembrane protein 86B (TMEM86B), mRNA [NM_001243276]	100514582
A_72_P231817	ICK	intestinal cell kinase [Source:HGNC Symbol;Acc:HGNC:21219] [ENSSSCT00000002916]	100511822
A_72_P592664	LYSMD2	LysM domain containing 2 [Source:HGNC Symbol;Acc:HGNC:28571] [ENSSSCT00000005112]	100155966
A_72_P174101		Rep: SagG - Streptococcus iniae, partial (6%) [TC574487]
A_72_P287459	CIZ1	CDKN1A interacting zinc finger protein 1 [Source:HGNC Symbol;Acc:HGNC:16744] [ENSSSCT00000006202]	100157558
A_72_P441544	CD46	Sus scrofa CD46 molecule, complement regulatory protein (CD46), mRNA [NM_213888]	396922
A_72_P682229	TPM2	Sus scrofa tropomyosin 2 (beta) (TPM2), mRNA [NM_001129947]	396693
A_72_P293014	CDK1	Sus scrofa cyclin dependent kinase 1 (CDK1), mRNA [NM_001159304]	100155762
A_72_P027246		Rep: Pleckstrin and Sec7 domain containing 4 variant - Homo sapiens (Human), partial (58%) [TC526289]
A_72_P735663	AURKB	Sus scrofa aurora kinase B (AURKB), mRNA [NM_213919]	396955
A_72_P586401	TPM2	Sus scrofa tropomyosin 2 (beta) (TPM2), mRNA [NM_001129947]	396693
A_72_P180001		rthg29_p3.y1 thg Sus scrofa cDNA 5', mRNA sequence [EW647129]
A_72_P195837		Rep: Structural maintenance of chromosomes protein 6 (hSMC6). - Canis familiaris, partial (11%) [TC605363]
A_72_P246212	FAM155B	family with sequence similarity 155 member B [Source:HGNC Symbol;Acc:HGNC:30701] [ENSSSCT00000013544]	100518049
A_72_P559959	FAM213A	Sus scrofa family with sequence similarity 213 member A (FAM213A), transcript variant 1, mRNA [NM_001244373]	100155717
A_72_P022961		Rep: Transcription antitermination protein nusG - Desulfuromonas acetoxidans DSM 684, partial (7%) [TC538400]
A_72_P558015	CD82	Sus scrofa CD82 molecule (CD82), mRNA [NM_001145218]	100270689
A_72_P058161		Rep: TBC1 domain family member 22A. - Canis familiaris, partial (94%) [TC548940]
A_72_P266192	MINPP1	multiple inositol-polyphosphate phosphatase 1 [Source:HGNC Symbol;Acc:HGNC:7102] [ENSSSCT00000011420]	100152243
A_72_P232667	RAMP2	Sus scrofa receptor activity modifying protein 2 (RAMP2), mRNA [NM_214082]	397155
A_72_P595314	C1H15orf48	chromosome 15 open reading frame 48 [Source:HGNC Symbol;Acc:HGNC:29898] [ENSSSCT00000005156]	100152534
A_72_P583746	CALM2	calmodulin 2 [Source:HGNC Symbol;Acc:HGNC:1445] [ENSSSCT00000009234]	100522926
A_72_P609509	CD1.1	CD1a molecule [Source:HGNC Symbol;Acc:HGNC:1634] [ENSSSCT00000022296]	396785
A_72_P599358	HOPX	Sus scrofa HOP homeobox (HOPX), mRNA [NM_213792]	396692
A_72_P565014	IVNS1ABP	Sus scrofa influenza virus NS1A binding protein (IVNS1ABP), mRNA [NM_001161649]	100302027
A_72_P011206	C8H4orf33	chromosome 4 open reading frame 33 [Source:HGNC Symbol;Acc:HGNC:27025] [ENSSSCT00000009934]	100515496
A_72_P602603		1111476 MARC 4PIG Sus scrofa cDNA 5', mRNA sequence [DN112300]
A_72_P627845	GNAI2	Sus scrofa G protein subunit alpha i2 (GNAI2), mRNA [NM_001123116]	397523
A_72_P539418	SDC2	Sus scrofa syndecan 2 (SDC2), mRNA [NM_001315754]	100152754
A_72_P140581	RGS14	regulator of G protein signaling 14 [Source:HGNC Symbol;Acc:HGNC:9996] [ENSSSCT00000015336]	100524790
A_72_P371493	TSPAN33	tetraspanin 33 [Source:HGNC Symbol;Acc:HGNC:28743] [ENSSSCT00000018040]	100515287
A_72_P104716	PRDM1	PREDICTED: Sus scrofa PR domain containing 1, with ZNF domain (PRDM1), transcript variant X1, mRNA [XM_005659340]	100154284
A_72_P165616	SAA3	Sus scrofa serum amyloid A-3 protein (SAA3), mRNA [NM_001044552]	733603
A_72_P232197	SUV39H2	Sus scrofa suppressor of variegation 3-9 homolog 2 (SUV39H2), mRNA [NM_001039747]	664651
A_72_P223927	TIMP1	Sus scrofa TIMP metallopeptidase inhibitor 1 (TIMP1), mRNA [NM_213857]	396862
A_72_P049236		Rep: RGD1309807 protein - Rattus norvegicus, partial (16%) [TC552908]
A_72_P252712	NFATC3	Rep: nuclear factor of activated T-cells, cytoplasmic, calcineurin-dependent 3 (predicted) - Rattus norvegicus, partial (14%) [TC541372]	100739450
A_72_P227757		marker of proliferation Ki-67 [Source:HGNC Symbol;Acc:HGNC:7107] [ENSSSCT00000027204]
A_72_P513238	ZDHHC8	zinc finger DHHC-type containing 8 [Source:HGNC Symbol;Acc:HGNC:18474] [ENSSSCT00000011099]	100157140
A_72_P474434	LY9	lymphocyte antigen 9 [Source:HGNC Symbol;Acc:HGNC:6730] [ENSSSCT00000006986]	100155269
A_72_P085601	HEXA	Sus scrofa hexosaminidase subunit alpha (HEXA), mRNA [NM_001123221]	100142664
A_72_P040616	MAP3K3	Rep: Mitogen-activated protein kinase kinase kinase 3 (EC 2.7.11.25) (MAPK/ERK kinase kinase 3) (MEK kinase 3) (MEKK 3). - Canis familiaris, partial (57%) [TC557358]	100513491
A_72_P474283	RCSD1	Sus scrofa RCSD domain containing 1 (RCSD1), mRNA [NM_001244462]	100152372
A_72_P688636	S100A10	Sus scrofa S100 calcium binding protein A10 (S100A10), mRNA [NM_001291924]	100515138
A_72_P509485		solute carrier family 25 member 37 [Source:HGNC Symbol;Acc:HGNC:29786] [ENSSSCT00000010569]
A_72_P153526	ACTN1	Sus scrofa actinin, alpha 1 (ACTN1), mRNA [NM_001243061]	100513412
A_72_P488374	GIT2	PREDICTED: Sus scrofa ARF GTPase-activating protein GIT2-like (LOC100739226), partial mRNA [XM_013986919]	100154195
A_72_P631385	FABP5	Sus scrofa fatty acid binding protein 5 (FABP5), mRNA [NM_001039746]	574074
A_72_P710138	IGFBP6	insulin like growth factor binding protein 6 [Source:HGNC Symbol;Acc:HGNC:5475] [ENSSSCT00000000280]	100101923
A_72_P310593		Rep: Predicted protein - Chlamydomonas reinhardtii, partial (4%) [TC579504]
A_72_P412858
A_72_P321838	HMGCR	Sus scrofa 3-hydroxy-3-methylglutaryl-CoA reductase (HMGCR), mRNA [NM_001122988]	100144446
A_72_P043141		1111476 MARC 4PIG Sus scrofa cDNA 5', mRNA sequence [DN112300]
A_72_P033641	ITGB5	Sus scrofa integrin subunit beta 5 (ITGB5), mRNA [NM_001246669]	100134977
A_72_P475146	PLEKHO1	pleckstrin homology domain containing O1 [Source:HGNC Symbol;Acc:HGNC:24310] [ENSSSCT00000025002]	100152184
A_72_P380408		Rep: Zgc:113293 - Danio rerio (Zebrafish) (Brachydanio rerio), partial (7%) [TC526494]
A_72_P151046		Rep: Tafazzin - Erythrocebus patas (Red guenon) (Cercopithecus patas), complete [TC537998]
A_72_P145091		PDUts1067G09 Porcine testis cDNA library I Sus scrofa cDNA clone PDUts1067G09 5' similar to homologue to emb [CV869499]
A_72_P025111	SLA-DMA	Sus scrofa SLA-DM alpha chain (SLA-DMA), mRNA [NM_001004039]	445528
A_72_P262992	MLLT6	Rep: Major prion protein precursor - Trichosurus vulpecula (Brush-tailed possum), partial (6%) [TC529765]	102158177
A_72_P415558		MI-P-E6-aho-b-08-1-UM.s1 MI-P-E6 Sus scrofa cDNA clone MI-P-E6-aho-b-08-1-UM 3', mRNA sequence [BQ599810]
A_72_P140996	ABCA3	PREDICTED: Sus scrofa ATP-binding cassette, sub-family A (ABC1), member 3 (ABCA3), transcript variant X1, mRNA [XM_013987836]	100518064
A_72_P581292	SDC2	Sus scrofa syndecan 2 (SDC2), mRNA [NM_001315754]	100152754
A_72_P035306	LAG3	Sus scrofa lymphocyte activating 3 (LAG3), mRNA [NM_001105306]	100125962
A_72_P029731	CHEK1	checkpoint kinase 1 [Source:HGNC Symbol;Acc:HGNC:1925] [ENSSSCT00000016581]	100511709
A_72_P001051		PREDICTED: Sus scrofa Fc receptor-like A (LOC106504137), transcript variant X1, mRNA [XM_005658519]
A_72_P407418	ATG16L2	autophagy related 16 like 2 [Source:HGNC Symbol;Acc:HGNC:25464] [ENSSSCT00000016170]	100511396
A_72_P080941	SNX12	sorting nexin 12 [Source:HGNC Symbol;Acc:HGNC:14976] [ENSSSCT00000013558]	100155023
A_72_P232857	MMP14	Sus scrofa matrix metallopeptidase 14 (membrane-inserted) (MMP14), mRNA [NM_214239]	397471
A_72_P442054	LOC396867	Sus scrofa stefin A8 (LOC396867), mRNA [NM_213860]	396867
A_72_P474776	KIAA0907	KIAA0907 [Source:HGNC Symbol;Acc:HGNC:29145] [ENSSSCT00000007124]	100157149
A_72_P428094		cytoskeleton associated protein 2 like [Source:HGNC Symbol;Acc:HGNC:26877] [ENSSSCT00000008862]
A_72_P209852	IVNS1ABP	Sus scrofa influenza virus NS1A binding protein (IVNS1ABP), mRNA [NM_001161649]	100302027
A_72_P755876	CDKN3	Sus scrofa cyclin dependent kinase inhibitor 3 (CDKN3), mRNA [NM_214320]	397589
A_72_P070401	CD79A	Sus scrofa CD79a molecule (CD79A), mRNA [NM_001135962]	100190992
A_72_P076966	HMBS	Rep: Hydroxymethylbilane synthase - Sus scrofa (Pig), partial (44%) [TC562974]	396581
A_72_P588316	SEC62	Rep: Translocation protein 1 - Sus scrofa (Pig), complete [TC601728]	100125961
A_72_P559784	ITM2B	Sus scrofa integral membrane protein 2B (ITM2B), mRNA [NM_001042375]	595120
A_72_P669094	SEC62	Rep: Translocation protein 1 - Sus scrofa (Pig), partial (18%) [TC539966]	100125961
A_72_P624346	GIT2	Rep: GIT2 protein - Homo sapiens (Human), partial (43%) [TC589335]	100154195
A_72_P542588		1111476 MARC 4PIG Sus scrofa cDNA 5', mRNA sequence [DN112300]
A_72_P219847	DMTN	dematin actin binding protein [Source:HGNC Symbol;Acc:HGNC:3382] [ENSSSCT00000010536]	100157264
A_72_P171296
A_72_P210997		Rep: Histone H2B type F-M - Homo sapiens (Human), partial (6%) [TC602427]
A_72_P232192	TNFRSF1B	Sus scrofa TNF receptor superfamily member 1B (TNFRSF1B), mRNA [NM_001097441]	100037306
A_72_P137076		Rep: ATPase family, AAA domain containing 5 - Canis familiaris, partial (11%) [TC550998]
A_72_P369113
A_72_P092781
A_72_P248367		EST-AR124E09 Infected Porcine Thymus cDNA library Sus scrofa cDNA clone AR124E09, mRNA sequence [DV229960]
A_72_P053186	ACP5	Sus scrofa acid phosphatase 5, tartrate resistant (ACP5), mRNA [NM_214209]	397414
A_72_P588311	ITM2B	Sus scrofa integral membrane protein 2B (ITM2B), mRNA [NM_001042375]	595120
A_72_P177731	OASL	Sus scrofa 2'-5'-oligoadenylate synthetase like (OASL), mRNA [NM_001031790]	595119
A_72_P302604	CFB	Sus scrofa complement factor B (CFB), mRNA [NM_001101824]	100124383
A_72_P081286	PRC1	Rep: Protein regulator of cytokinesis 1 - Bos taurus (Bovine), partial (21%) [TC577104]	110261560
A_72_P489372	PPA1	pyrophosphatase (inorganic) 1 [Source:HGNC Symbol;Acc:HGNC:9226] [ENSSSCT00000011231]	100155201
A_72_P587836	VCL	Sus scrofa vinculin (VCL), mRNA [NM_213934]	396974
A_72_P155481
A_72_P474937	DENND4B	Rep: DENN/MADD domain containing 4B. - Canis familiaris, partial (13%) [TC580420]	100157148
A_72_P408673	PYGO2	Sus scrofa pygopus family PHD finger 2 (PYGO2), mRNA [NM_001185175]	100157530
A_72_P100616	PTCH1	patched 1 [Source:HGNC Symbol;Acc:HGNC:9585] [ENSSSCT00000029331]	100627504
A_72_P384543
A_72_P073536		Rep: Protein cbbY, chromosomal - Ralstonia eutropha (strain ATCC 17699 / H16 / DSM 428 / Stanier 337)(Cupriavidus necator (strain ATCC 17699 / H16 / DSM 428 / Stanier337)), partial (6%) [TC547054]
A_72_P262657	LOC100739425	ZFP30 zinc finger protein [Source:HGNC Symbol;Acc:HGNC:29555] [ENSSSCT00000024936]	100739425
A_72_P125706	CYBRD1	cytochrome b reductase 1 [Source:HGNC Symbol;Acc:HGNC:20797] [ENSSSCT00000032489]	100144591
A_72_P123751		GATA binding protein 3 [Source:HGNC Symbol;Acc:HGNC:4172] [ENSSSCT00000012175]
A_72_P071316	LRRK2	Sus scrofa leucine rich repeat kinase 2 (LRRK2), mRNA [NM_001113437]	780403
A_72_P273249	TRAF3IP3		110255538
A_72_P165486	FCGR2B	Sus scrofa Fc fragment of IgG, low affinity IIb, receptor (CD32) (FCGR2B), mRNA [NM_001033013]	613131
A_72_P013616		PDUts1171H10 Porcine testis cDNA library I Sus scrofa cDNA clone PDUts1171H10 3' similar to homologue to ref [CV878002]
A_72_P249192	LOC100302368	Sus scrofa trypsinogen (LOC100302368), mRNA [NM_001162891]	100302368
A_72_P330068
A_72_P210522	NECAP2	NECAP endocytosis associated 2 [Source:HGNC Symbol;Acc:HGNC:25528] [ENSSSCT00000003863]	100523442
A_72_P293034	GBP2	Sus scrofa guanylate binding protein 2, interferon-inducible (GBP2), mRNA [NM_001128474]	100153137
A_72_P232807	STAT3	Sus scrofa signal transducer and activator of transcription 3 (STAT3), mRNA [NM_001044580]	733648
A_72_P245027	RMI2	RecQ mediated genome instability 2 [Source:HGNC Symbol;Acc:HGNC:28349] [ENSSSCT00000026721]	100518832
A_72_P317583	ZNF251	PREDICTED: Sus scrofa zinc finger protein 251-like (LOC100738561), miscRNA [XR_135179]	100738561
A_72_P488393	MMAB	methylmalonic aciduria (cobalamin deficiency) cblB type [Source:HGNC Symbol;Acc:HGNC:19331] [ENSSSCT00000010884]	100157459
A_72_P541163	ITM2B	Sus scrofa integral membrane protein 2B (ITM2B), mRNA [NM_001042375]	595120
A_72_P162006	SGO1	shugoshin 1 [Source:HGNC Symbol;Acc:HGNC:25088] [ENSSSCT00000012273]	100520101
A_72_P151171	CTSF	Rep: Cathepsin F precursor (EC 3.4.22.41) (CATSF). - Bos Taurus, partial (90%) [TC564244]	100520004
A_72_P445118	IVNS1ABP	Sus scrofa influenza virus NS1A binding protein (IVNS1ABP), mRNA [NM_001161649]	100302027
A_72_P119111	COPA	coatomer protein complex subunit alpha [Source:HGNC Symbol;Acc:HGNC:2230] [ENSSSCT00000006999]	100157296
A_72_P437309	RASA3	RAS p21 protein activator 3 [Source:HGNC Symbol;Acc:HGNC:20331] [ENSSSCT00000010488]	100519683
A_72_P222792	TLR6	Sus scrofa toll like receptor 6 (TLR6), mRNA [NM_213760]	396621
A_72_P303119	ARF4	Sus scrofa ADP ribosylation factor 4 (ARF4), mRNA [NM_001048072]	595108
A_72_P709060	C7H6orf89	chromosome 6 open reading frame 89 [Source:HGNC Symbol;Acc:HGNC:21114] [ENSSSCT00000001748]	100156227
A_72_P033246		Rep: Epidermal growth factor receptor substrate 15-like 1 (Eps15-related protein) (Eps15R). - Homo sapiens, partial (9%) [TC532654]
A_72_P066321		Rep: YsaT - Yersinia enterocolitica, partial (5%) [TC536811]
A_72_P455303	RAD51AP1	Rep: Predicted protein - Botryotinia fuckeliana (strain B05.10) (Noble rot fungus) (Botrytiscinerea), partial (11%) [TC597265]	100157339
A_72_P411253		Rep: Cytochrome b - Polyrhachis boltoni, partial (10%) [TC525051]
A_72_P050256
A_72_P031791	TPM2	Sus scrofa tropomyosin 2 (beta) (TPM2), mRNA [NM_001129947]	396693
A_72_P597416	PPA1	pyrophosphatase (inorganic) 1 [Source:HGNC Symbol;Acc:HGNC:9226] [ENSSSCT00000011231]	100155201
A_72_P256902	KIAA1109	KIAA1109 [Source:HGNC Symbol;Acc:HGNC:26953] [ENSSSCT00000009956]	100521104
A_72_P633086	CD1.1	CD1a molecule [Source:HGNC Symbol;Acc:HGNC:1634] [ENSSSCT00000022296]	396785
A_72_P528732	CD1.1	Sus scrofa CD1 antigen (CD1.1), mRNA [NM_213831]	396785
A_72_P573719	ITM2B	Sus scrofa integral membrane protein 2B (ITM2B), mRNA [NM_001042375]	595120
A_72_P348603	GPX7	Rep: Glutathione peroxidase 7 precursor - Bos taurus (Bovine), complete [TC526015]	100621417
A_72_P302999	DDX39B	Sus scrofa DExD-box helicase 39B (DDX39B), mRNA [NM_001005157]	448813
A_72_P440141	ADIPOR2	Sus scrofa adiponectin receptor 2 (ADIPOR2), mRNA [NM_001007192]	404694
A_72_P622669	LOC396866	Sus scrofa stefin A1 (LOC396866), mRNA [NM_213859]	396866
A_72_P167496		BW971139 full-length enriched swine cDNA library, adult periphral blood mononuclear cell Sus scrofa cDNA clone PBL010052D01 5', mRNA sequence [BW971139]
A_72_P303219	BIRC5	Sus scrofa baculoviral IAP repeat containing 5 (BIRC5), mRNA [NM_214141]	397266
A_72_P603923	PPA1	pyrophosphatase (inorganic) 1 [Source:HGNC Symbol;Acc:HGNC:9226] [ENSSSCT00000011231]	100155201
A_72_P366463
A_72_P203417	TAB1	Sus scrofa TGF-beta activated kinase 1 (MAP3K7) binding protein 1 (TAB1), mRNA [NM_001244067]	100153785
A_72_P275799
A_72_P202592	PIK3C2B	phosphatidylinositol-4-phosphate 3-kinase catalytic subunit type 2 beta [Source:HGNC Symbol;Acc:HGNC:8972] [ENSSSCT00000016654]	100512551
A_72_P155691	CYP51	Sus scrofa cytochrome P450, family 51, subfamily A, polypeptide 1 (CYP51), mRNA [NM_214432]	403334
A_72_P286059	CDCA3	Rep: Cell division cycle-associated protein 3 - Homo sapiens (Human), complete [TC552342]	100153312
A_72_P603703	ITM2B	Sus scrofa integral membrane protein 2B (ITM2B), mRNA [NM_001042375]	595120
A_72_P203857	EZH1	Rep: Zgc:152760 - Danio rerio (Zebrafish) (Brachydanio rerio), partial (6%) [TC539503]	100518394
A_72_P602563	TPM2	Sus scrofa tropomyosin 2 (beta) (TPM2), mRNA [NM_001129947]	396693
A_72_P055481	HBB	Rep: Hemoglobin subunit beta - Sus scrofa (Pig), complete [TC625107]	407066
A_72_P205862		129040 MARC 1PIG Sus scrofa cDNA 5', mRNA sequence [BE030832]
A_72_P141806
A_72_P035611	HSPH1	Sus scrofa heat shock protein family H (Hsp110) member 1 (HSPH1), mRNA [NM_001097504]	100048931
A_72_P419044
A_72_P326043	LOC100627089	Rep: Scavenger-receptor protein - Sus scrofa (Pig), partial (50%) [TC528127]	100627089
A_72_P109046		Rep: Bystin-like protein - Rhodomonas salina (Cryptomonas salina), partial (5%) [TC572473]
A_72_P341058		Rep: Peroxiredoxin-2 (EC 1.11.1.15) (Thioredoxin peroxidase 1) (Thioredoxin-dependent peroxide reductase 1) (Thiol-specific antioxidant protein) (TSA) (PRP) (Natural killer cell-enhancing factor B) (NKEF-B). - Canis familiaris, partial (73%) [TC591871]
A_72_P037656
A_72_P432354	CBX6	Rep: Smith-Magenis syndrome chromosomal region candidate gene 5 protein homolog - Macaca fascicularis (Crab eating macaque) (Cynomolgus monkey), partial (9%) [TC551443]	110260645
A_72_P210412	SRPX2	sushi repeat containing protein, X-linked 2 [Source:HGNC Symbol;Acc:HGNC:30668] [ENSSSCT00000013649]	100153130
A_72_P079166		Rep: EIF2C2 protein - Homo sapiens (Human), partial (6%) [TC550006]
A_72_P441219	ISG15	Sus scrofa ISG15 ubiquitin-like modifier (ISG15), mRNA [NM_001128469]	100145895
A_72_P492698	CCPG1	Sus scrofa cell cycle progression 1 (CCPG1), mRNA [NM_001243301]	100156919
A_72_P411478	BCL11B		100154158
A_72_P237497	ARF3	Sus scrofa ADP-ribosylation factor 3 (ARF3), mRNA [NM_001160426]	100301570
A_72_P086356		BX923228 Sus Scrofa library (scan) Sus scrofa cDNA clone scan0024.n.18 5prim, mRNA sequence [BX923228]
A_72_P673481	KLHDC2	kelch domain containing 2 [Source:HGNC Symbol;Acc:HGNC:20231] [ENSSSCT00000005525]	100154557
A_72_P475200	LOC100154181	histone cluster 2 H2A family member b [Source:HGNC Symbol;Acc:HGNC:20508] [ENSSSCT00000007306]	100154181
A_72_P106711		kinesin family member 15 [Source:HGNC Symbol;Acc:HGNC:17273] [ENSSSCT00000012380]
A_72_P630193	FAM213A	Sus scrofa family with sequence similarity 213 member A (FAM213A), transcript variant 1, mRNA [NM_001244373]	100155717
A_72_P063636		Rep: Probable multiple antibiotic resistance protein MarC - Chromobacterium violaceum, partial (6%) [TC552339]
A_72_P405093		Rep: Os04g0418000 protein - Oryza sativa subsp. japonica (Rice), partial (6%) [TC543447]
A_72_P304254
A_72_P071106	MPEG1	macrophage expressed 1 [Source:HGNC Symbol;Acc:HGNC:29619] [ENSSSCT00000014364]	100516953
A_72_P100436		Rep: Glycine rich protein - Rhodococcus sp. (strain RHA1), partial (13%) [TC550589]
A_72_P643581	AZIN1	Sus scrofa antizyme inhibitor 1 (AZIN1), mRNA [NM_001128488]	100158237
A_72_P007366	TBC1D22A	Rep: TBC1 domain family member 22A. - Canis familiaris, partial (42%) [TC590482]	100625790
A_72_P489104	FAM89A	family with sequence similarity 89 member A [Source:HGNC Symbol;Acc:HGNC:25057] [ENSSSCT00000031203]	100156669
A_72_P116626		PREDICTED: Sus scrofa zinc finger protein 280D (ZNF280D), transcript variant X2, mRNA [XM_005659574]
A_72_P234072
A_72_P630118	ARL6IP5	Sus scrofa ADP ribosylation factor like GTPase 6 interacting protein 5 (ARL6IP5), mRNA [NM_001048073]	595127
A_72_P128331		Rep: Membrane-associated phosphatidylinositol transfer protein 1 - Homo sapiens (Human), partial (19%) [TC541787]
A_72_P491930	PRDM1	PREDICTED: Sus scrofa PR domain containing 1, with ZNF domain, transcript variant 1 (PRDM1), mRNA [XM_001925350]	100154284
A_72_P088481	IGFBP6	Sus scrofa insulin like growth factor binding protein 6 (IGFBP6), mRNA [NM_001100190]	100101923
A_72_P725743	WDFY2	PREDICTED: Sus scrofa olfactory receptor 8H3-like (LOC100737293), miscRNA [XR_135335]	100512431
A_72_P654962	YWHAB	tyrosine 3-monooxygenase/tryptophan 5-monooxygenase activation protein beta [Source:HGNC Symbol;Acc:HGNC:12849] [ENSSSCT00000008079]	100153160
A_72_P402683	PRDX2	Sus scrofa peroxiredoxin 2 (PRDX2), mRNA [NM_001244474]	100512521
A_72_P579432	GIT2	PREDICTED: Sus scrofa G protein-coupled receptor kinase interacting ArfGAP 2 (GIT2), transcript variant X14, mRNA [XM_013982960]	100154195
A_72_P700486	DDX18	DEAD-box helicase 18 [Source:HGNC Symbol;Acc:HGNC:2741] [ENSSSCT00000025125]	100153560
A_72_P232752	VCL	Sus scrofa vinculin (VCL), mRNA [NM_213934]	396974
A_72_P636358	TMBIM6	bax inhibitor 1 [Source:RefSeq peptide;Acc:NP_001005348] [ENSSSCT00000027228]	396907
A_72_P166671	HERC1	HECT and RLD domain containing E3 ubiquitin protein ligase family member 1 [Source:HGNC Symbol;Acc:HGNC:4867] [ENSSSCT00000005038]	100153537
A_72_P027206
A_72_P080806	PPA1	pyrophosphatase (inorganic) 1 [Source:HGNC Symbol;Acc:HGNC:9226] [ENSSSCT00000011231]	100155201
A_72_P098981	SDC2	Sus scrofa syndecan 2 (SDC2), mRNA [NM_001315754]	100152754
A_72_P175101		Rep: Sulfhydryl oxidase 1 precursor - Gallus gallus (Chicken), partial (3%) [TC625958]
A_72_P321688
A_72_P531776	AHCYL1	Sus scrofa adenosylhomocysteinase like 1 (AHCYL1), mRNA [NM_001201381]	100512899
A_72_P375073	SLA-DMB	Sus scrofa MHC class II, DM beta (SLA-DMB), mRNA [NM_001113707]	100135050
A_72_P431639
A_72_P580757	FAM213A	Sus scrofa family with sequence similarity 213 member A (FAM213A), transcript variant 1, mRNA [NM_001244373]	100155717
A_72_P090701		Rep: Blr7724 protein - Bradyrhizobium japonicum, partial (10%) [TC564187]
A_72_P269139	PATZ1	Rep: Zfp278 protein - Rattus norvegicus (Rat), partial (69%) [TC539310]	100739740
A_72_P317358	MGRN1	rcol1021b_f11.y1 col Sus scrofa cDNA 5', mRNA sequence [EV992638]	100049682
A_72_P649176	SEC62	Sus scrofa SEC62 homolog, preprotein translocation factor (SEC62), mRNA [NM_001105305]	100125961
A_72_P410118		Rep: Centrosomal protein of 72 kDa - Homo sapiens (Human), partial (12%) [TC525205]
A_72_P260897	CCNB1	Sus scrofa cyclin B1 (CCNB1), mRNA [NM_001170768]	397662
A_72_P419354		Rep: Lysosomal alpha-mannosidase precursor (EC 3.2.1.24) (Mannosidase, alpha B) (Lysosomal acid alpha-mannosidase) (Laman) (Mannosidase alpha class 2B member 1) [Contains: Lysosomal alpha-mannosidase A peptide; Lysosomal alpha-mannosidase B peptide; Lysosomal alpha-mannosidase C peptide; Lysosomal alpha-mannosidase D peptide; Lysosomal alpha- mannosidase E peptide] - Bos taurus (Bovine), partial …
A_72_P413738		GB
A_72_P489856	MARCH5	membrane associated ring-CH-type finger 5 [Source:HGNC Symbol;Acc:HGNC:26025] [ENSSSCT00000011457]	100157340
A_72_P088661	GBA	Sus scrofa glucosylceramidase beta (GBA), mRNA [NM_001005730]	449572
A_72_P283694
A_72_P186731
A_72_P252667	CENPN	Rep: Centromere protein N - Bos taurus (Bovine), partial (46%) [TC552431]	110261261
A_72_P572769	FABP5	Sus scrofa fatty acid binding protein 5 (FABP5), mRNA [NM_001039746]	574074
A_72_P337333	CD1.1	CD1a molecule [Source:HGNC Symbol;Acc:HGNC:1634] [ENSSSCT00000022296]	396785
A_72_P140756	WDFY4	WDFY family member 4 [Source:HGNC Symbol;Acc:HGNC:29323] [ENSSSCT00000026607]	100157904
A_72_P165041	MEF2A	Sus scrofa myocyte enhancer factor 2A (MEF2A), transcript variant 1, mRNA [NM_001097421]	100037273
A_72_P357573		Rep: Rab3 GTPase-activating protein non-catalytic subunit - Rattus norvegicus (Rat), partial (4%) [TC590206]
A_72_P303109	COX7A1	Sus scrofa cytochrome c oxidase polypeptide VIIa-muscle/heart (COX7A1), mRNA [NM_214411]	399685
A_72_P440026	DSTN	Sus scrofa destrin, actin depolymerizing factor (DSTN), mRNA [NM_001004031]	445516
A_72_P661105	ATPIF1	Sus scrofa ATPase inhibitory factor 1 (ATPIF1), mRNA [NM_001097486]	100038002
A_72_P024371	ZNF512	zinc finger protein 512 [Source:HGNC Symbol;Acc:HGNC:29380] [ENSSSCT00000009350]	100521129
A_72_P707666	RCBTB2	RCC1 and BTB domain containing protein 2 [Source:HGNC Symbol;Acc:HGNC:1914] [ENSSSCT00000010299]	100154691
A_72_P052276
A_72_P349223	STAT3	Sus scrofa signal transducer and activator of transcription 3 (STAT3), mRNA [NM_001044580]	733648
A_72_P603603	H2AFZ	Sus scrofa H2A histone family, member Z (H2AFZ), mRNA [NM_001123122]	100141311
A_72_P195342	BIN1	Sus scrofa bridging integrator 1 (BIN1), mRNA [NM_001097440]	100037305
A_72_P011986
A_72_P364933	BCL2L11	Rep: 40S ribosomal protein S23 - Scophthalmus maximus (Turbot), partial (10%) [TC575159]	396632
A_72_P692616	SDC2	Sus scrofa syndecan 2 (SDC2), mRNA [NM_001315754]	100152754
A_72_P004828		Rep: Predicted protein - Monosiga brevicollis MX1, partial (3%) [TC543385]
A_72_P020581	AKAP13	PREDICTED: Sus scrofa A kinase (PRKA) anchor protein 13 (AKAP13), mRNA [XM_001926474]	397631
A_72_P463197	NME4	Sus scrofa NME/NM23 nucleoside diphosphate kinase 4 (NME4), mRNA [NM_001143720]	100233195
A_72_P427349	SLA-DMA	Sus scrofa SLA-DM alpha chain (SLA-DMA), mRNA [NM_001004039]	445528
A_72_P146401	SERPINF1	Sus scrofa serpin family F member 1 (SERPINF1), mRNA [NM_001078662]	780402
A_72_P177496	RETN	Sus scrofa resistin (RETN), mRNA [NM_213783]	396674
A_72_P202747		MI-P-CP1-nza-h-16-0-UI.s1 MI-P-CP1 Sus scrofa cDNA clone MI-P-CP1-nza-h-16-0-UI 3', mRNA sequence [BQ603925]
A_72_P219862		Rep: Transporter, NadC/P/Pho87 family - Clostridium novyi (strain NT), partial (4%) [TC616128]
A_72_P122401	ATPIF1	Sus scrofa ATPase inhibitory factor 1 (ATPIF1), mRNA [NM_001097486]	100038002
A_72_P087096	MND1	meiotic nuclear divisions 1 [Source:HGNC Symbol;Acc:HGNC:24839] [ENSSSCT00000009866]	100517105
A_72_P153306		Rep: Glutaredoxin-related protein - Erythrobacter litoralis (strain HTCC2594), partial (9%) [TC533090]
A_72_P308518
A_72_P288244	IFRD2	interferon related developmental regulator 2 [Source:HGNC Symbol;Acc:HGNC:5457] [ENSSSCT00000029394]	100155668
A_72_P682421	DDX39B	DExD-box helicase 39B [Source:HGNC Symbol;Acc:HGNC:13917] [ENSSSCT00000001529]	448813
A_72_P674232	NCOA4	Sus scrofa nuclear receptor coactivator 4 (NCOA4), mRNA [NM_001243122]	100156184
A_72_P000456	ARF3		100301570
A_72_P571904	ITM2B	Sus scrofa integral membrane protein 2B (ITM2B), mRNA [NM_001042375]	595120
A_72_P600298	LOC100739365	nipsnap homolog 3B [Source:HGNC Symbol;Acc:HGNC:23641] [ENSSSCT00000005967]	100739365
A_72_P281329
A_72_P303329	CXCL16	Sus scrofa C-X-C motif chemokine ligand 16 (CXCL16), mRNA [NM_213811]	396735
A_72_P005536
A_72_P166666	BORCS6	Rep: Uncharacterized protein C17orf59. - Homo sapiens, complete [TC531344]	100620287
A_72_P569649	SDC2	syndecan 2 [Source:HGNC Symbol;Acc:HGNC:10659] [ENSSSCT00000006679]	100152754
A_72_P773552		Rep: ANK1 protein - Bos taurus (Bovine), complete [TC542383]
A_72_P268334		rsag017_h6.y1 sag Sus scrofa cDNA 5', mRNA sequence [EW544343]
A_72_P569206	DDX39B	Sus scrofa DExD-box helicase 39B (DDX39B), mRNA [NM_001005157]	448813
A_72_P669496		1123913 MARC 4PIG Sus scrofa cDNA 5', mRNA sequence [DN123600]
A_72_P682065		BX665089 Sus Scrofa library (scag) Sus scrofa cDNA clone scag0004.a.12 5prim, mRNA sequence [BX665089]
A_72_P174051		Rep: MGC152519 protein - Bos taurus (Bovine), partial (8%) [TC605023]
A_72_P035346	CCL2	Sus scrofa chemokine (C-C motif) ligand 2 (CCL2), mRNA [NM_214214]	397422
A_72_P047706		Rep: Thiol-disulfide interchange protein DsbD homolog precursor - Chlorobium phaeobacteroides BS1, partial (3%) [TC567163]
A_72_P199257		1097911 MARC 4PIG Sus scrofa cDNA 5', mRNA sequence [DN102904]
A_72_P108391
A_72_P402718	CALR	Sus scrofa calreticulin (CALR), mRNA [NM_001174133]	100381266
A_72_P679337
A_72_P337423		Rep: Abhydrolase domain-containing protein 2 - Bos taurus (Bovine), partial (49%) [TC550729]
A_72_P378183	MSC	musculin [Source:HGNC Symbol;Acc:HGNC:7321] [ENSSSCT00000006781]	100155518
A_72_P745587	CFLAR	Sus scrofa CASP8 and FADD like apoptosis regulator (CFLAR), mRNA [NM_001001628]	414381
A_72_P205627	KIF4A	1109896 MARC 4PIG Sus scrofa cDNA 5', mRNA sequence [DN110827]	100152604
A_72_P013741	PYCR1	Rep: Pyrroline-5-carboxylate reductase 1 - Bos taurus (Bovine), complete [TC538756]	100620951
A_72_P575589	FAM213A	Sus scrofa family with sequence similarity 213 member A (FAM213A), transcript variant 1, mRNA [NM_001244373]	100155717
A_72_P372848	EIF4E	eukaryotic translation initiation factor 4E [Source:HGNC Symbol;Acc:HGNC:3287] [ENSSSCT00000032198]	100038030
A_72_P476934	DEF6		100154998
A_72_P444883	BIN1	Sus scrofa bridging integrator 1 (BIN1), mRNA [NM_001097440]	100037305
A_72_P316118		PREDICTED: Sus scrofa uncharacterized LOC102161797 (LOC102161797), transcript variant X1, ncRNA [XR_001298969]
A_72_P117901	BICRAL	BRD4 interacting chromatin remodelling complex associated protein like [Source:HGNC Symbol;Acc:HGNC:21111] [ENSSSCT00000001830]	100134970
A_72_P147346	CDO1	cysteine dioxygenase type 1 [Source:HGNC Symbol;Acc:HGNC:1795] [ENSSSCT00000015537]	100312964
A_72_P370683	C1H15orf48	chromosome 15 open reading frame 48 [Source:HGNC Symbol;Acc:HGNC:29898] [ENSSSCT00000005156]	100152534
A_72_P213392
A_72_P063551		cytoskeleton associated protein 2 like [Source:HGNC Symbol;Acc:HGNC:26877] [ENSSSCT00000008862]
A_72_P232402	RSC1A1	Sus scrofa regulator of solute carriers 1 (RSC1A1), mRNA [NM_213793]	396699
A_72_P394013		BX666994 Sus Scrofa library (scac) Sus scrofa cDNA clone scac0027.d.13 3prim, mRNA sequence [BX666994]
A_72_P552531	COPA	coatomer protein complex subunit alpha [Source:HGNC Symbol;Acc:HGNC:2230] [ENSSSCT00000006999]	100157296
A_72_P039356	H2AFZ	Sus scrofa H2A histone family, member Z (H2AFZ), mRNA [NM_001123122]	100141311
A_72_P441669	SAA3	Sus scrofa serum amyloid A-3 protein (SAA3), mRNA [NM_001044552]	733603
A_72_P363953		Rep: Predicted protein - Monosiga brevicollis MX1, partial (3%) [TC545690]
A_72_P049991	FAM214A	PREDICTED: Sus scrofa family with sequence similarity 214, member A (FAM214A), transcript variant X3, mRNA [XM_005659593]	100153621
A_72_P124141
A_72_P114346		rfty501b_h14.y1 fty Sus scrofa cDNA 5', mRNA sequence [EW215361]
A_72_P672674	TIMP1	Sus scrofa TIMP metallopeptidase inhibitor 1 (TIMP1), mRNA [NM_213857]	396862
A_72_P554656	P2RY10	Sus scrofa purinergic receptor P2Y, G-protein coupled, 10 (P2RY10), mRNA [NM_001243677]	100157702
A_72_P358583	SCAP	Sus scrofa SREBF chaperone (SCAP), mRNA [NM_001198694]	494015
A_72_P198147	DLG3	Rep: Phage integrase - Polaromonas sp. (strain JS666 / ATCC BAA-500), partial (4%) [TC564636]	100516124
A_72_P079116	SKI	Rep: Wdc146 protein - Tetraodon nigroviridis (Green puffer), partial (4%) [TC581020]	110261080
A_72_P501589	ADD3	PREDICTED: Sus scrofa adducin 3 (gamma), transcript variant 1 (ADD3), mRNA [XM_001924738]	100155574
A_72_P297624	NFE2L3	nuclear factor, erythroid 2 like 3 [Source:HGNC Symbol;Acc:HGNC:7783] [ENSSSCT00000027225]	100622324
A_72_P088546	SRSF6	Sus scrofa serine and arginine rich splicing factor 6 (SRSF6), mRNA [NM_001077217]	768102
A_72_P432754		AJ659967 KN277 Sus scrofa cDNA clone C0005218_P19, mRNA sequence [AJ659967]
A_72_P444809	TIMP1	Sus scrofa TIMP metallopeptidase inhibitor 1 (TIMP1), mRNA [NM_213857]	396862
A_72_P678929	DOCK9	dedicator of cytokinesis 9 [Source:HGNC Symbol;Acc:HGNC:14132] [ENSSSCT00000027258]	100522271
A_72_P275984	BCR	Rep: BCR protein - Homo sapiens (Human), partial (55%) [TC580151]	100157974
A_72_P587191	PEA15	rspc029_e13.y1 spc Sus scrofa cDNA 5', mRNA sequence [EW572650]	100152480
A_72_P040711	FAM213B	Sus scrofa family with sequence similarity 213 member B (FAM213B), mRNA [NM_001113441]	100134955
A_72_P004116		Rep: Oxygen-independent coproporphyrinogen III oxidase - Bradyrhizobium japonicum, partial (4%) [TC593049]
A_72_P337988		Rep: MyD88 adaptor-like protein - Danio rerio, partial (7%) [TC607865]
A_72_P623937	FABP5	Sus scrofa fatty acid binding protein 5 (FABP5), mRNA [NM_001039746]	574074
A_72_P668246	ADD3	PREDICTED: Sus scrofa adducin 3 (gamma), transcript variant 1 (ADD3), mRNA [XM_001924738]	100155574
A_72_P029901		Rep: Oncogene tlm - Mus musculus (Mouse), partial (10%) [TC539787]
A_72_P266804	SLC30A5	Sus scrofa solute carrier family 30 member 5 (SLC30A5), mRNA [NM_001137624]	100171388
A_72_P585386	ATP2C1	ATPase secretory pathway Ca2+ transporting 1 [Source:HGNC Symbol;Acc:HGNC:13211] [ENSSSCT00000034378]	100157931
A_72_P092031	MTG2	Rep: GTP binding protein 5 - Mus musculus (Mouse), partial (90%) [TC534045]	110257479
A_72_P711268	ABLIM1		100154343
A_72_P172316		Rep: Leucine carboxyl methyltransferase 1 - Bos taurus (Bovine), partial (37%) [TC520235]
A_72_P079091
A_72_P260252	SIT1	signaling threshold regulating transmembrane adaptor 1 [Source:HGNC Symbol;Acc:HGNC:17710] [ENSSSCT00000005850]	100153191
A_72_P549826	INPP5A	Rep: Inpp5a protein - Mus musculus (Mouse), partial (76%) [TC573676]	100512501
A_72_P058866		Rep: Probable serine protease HTRA4 precursor (EC 3.4.21.-). - Canis familiaris, partial (69%) [TC562227]
A_72_P400393
A_72_P474095	NSMAF	neutral sphingomyelinase activation associated factor [Source:HGNC Symbol;Acc:HGNC:8017] [ENSSSCT00000006833]	100153039
A_72_P008201
A_72_P638908	ITM2B	Sus scrofa integral membrane protein 2B (ITM2B), mRNA [NM_001042375]	595120
A_72_P303964		Rep: Intracellular septation protein A - Idiomarina baltica OS145, partial (8%) [TC532461]
A_72_P407903	FBXO32	F-box only protein 32 [Source:RefSeq peptide;Acc:NP_001038053] [ENSSSCT00000006564]	733657
A_72_P685761	HERC1	HECT and RLD domain containing E3 ubiquitin protein ligase family member 1 [Source:HGNC Symbol;Acc:HGNC:4867] [ENSSSCT00000005038]	100153537
A_72_P136391	ZSWIM8	zinc finger SWIM-type containing 8 [Source:HGNC Symbol;Acc:HGNC:23528] [ENSSSCT00000011282]	100736886
A_72_P489525	FAM213A	Sus scrofa family with sequence similarity 213 member A (FAM213A), transcript variant 1, mRNA [NM_001244373]	100155717
A_72_P656484	FAM213A	Sus scrofa family with sequence similarity 213 member A (FAM213A), transcript variant 1, mRNA [NM_001244373]	100155717
A_72_P006721		Rep: Homeobox protein prophet of Pit-1 - Homo sapiens (Human), partial (6%) [TC594160]
A_72_P086601		PREDICTED: Sus scrofa hypothetical protein LOC100524883 (LOC100524883), mRNA [XM_003129296]
A_72_P566504	ITM2B	Sus scrofa integral membrane protein 2B (ITM2B), mRNA [NM_001042375]	595120
A_72_P005181
A_72_P221182	GLUL	Sus scrofa glutamate-ammonia ligase (GLUL), mRNA [NM_213909]	396944
A_72_P513722	GIT2	PREDICTED: Sus scrofa G protein-coupled receptor kinase interacting ArfGAP 2 (GIT2), transcript variant X14, mRNA [XM_013982960]	100154195
A_72_P079881	SERPINB10	Sus scrofa serpin family B member 10 (SERPINB10), mRNA [NM_001244161]	100154994
A_72_P244797	MAP2K6	Rep: Dual specificity mitogen-activated protein kinase kinase 6 - Mus musculus (Mouse), partial (82%) [TC559253]	100625946
A_72_P388843	LOC106509717	PREDICTED: Sus scrofa uncharacterized LOC106509717 (LOC106509717), transcript variant X4, mRNA [XM_013995746]	106509717
A_72_P362738		Rep: predicted gene, ENSMUSG00000073760 - Rattus norvegicus, partial (11%) [TC559570]
A_72_P141576		942771 MARC 4PIG Sus scrofa cDNA 5', mRNA sequence [CN155470]
A_72_P696775	TCEANC	transcription elongation factor A N-terminal and central domain containing [Source:HGNC Symbol;Acc:HGNC:28277] [ENSSSCT00000013261]	100156439
A_72_P721018	EEF1A1	Sus scrofa eukaryotic translation elongation factor 1 alpha 1 (EEF1A1), mRNA [NM_001097418]	574059
A_72_P336133	CDC25C	Sus scrofa cell division cycle 25C (CDC25C), mRNA [NM_001123095]	100144474
A_72_P037556		Rep: biliverdin reductase B (flavin reductase (NADPH)) - Mus musculus, partial (89%) [TC614574]
A_72_P185956	SOCS3	Sus scrofa suppressor of cytokine signaling 3 (SOCS3), mRNA [NM_001123196]	493186
A_72_P225652		Rep: Jun dimerization protein p21SNFT - Homo sapiens (Human), partial (87%) [TC524816]
A_72_P365638	INPP5B	inositol polyphosphate-5-phosphatase B [Source:HGNC Symbol;Acc:HGNC:6077] [ENSSSCT00000004038]	100512110
A_72_P248952	XCL1	EST-AR123E06 Porcine Lymph node cDNA library Sus scrofa cDNA clone AR123E06, mRNA sequence [DV227211]	100153155
A_72_P601763	TMBIM6	bax inhibitor 1 [Source:RefSeq peptide;Acc:NP_001005348] [ENSSSCT00000027228]	396907
A_72_P302909	CTLA4	Sus scrofa cytotoxic T-lymphocyte associated protein 4 (CTLA4), mRNA [NM_214149]	397286
A_72_P060766		reje38b_n12.y1 eje Sus scrofa cDNA 5', mRNA sequence [EW120221]
A_72_P063466	RGL2	Sus scrofa ral guanine nucleotide dissociation stimulator like 2 (RGL2), mRNA [NM_001184893]	100151794
A_72_P715033	IVD	Rep: Isovaleryl-CoA dehydrogenase, mitochondrial precursor - Bos taurus (Bovine), partial (62%) [TC530056]	100156047
A_72_P153056		Rep: Mesenchymal stem cell protein DSC96 - Homo sapiens (Human), partial (89%) [TC577551]
A_72_P583931	NUF2	NUF2, NDC80 kinetochore complex component [Source:HGNC Symbol;Acc:HGNC:14621] [ENSSSCT00000006941]	100152590
A_72_P492861	C1H15orf48	chromosome 15 open reading frame 48 [Source:HGNC Symbol;Acc:HGNC:29898] [ENSSSCT00000005156]	100152534
A_72_P671628	MCUR1	mitochondrial calcium uniporter regulator 1 [Source:HGNC Symbol;Acc:HGNC:21097] [ENSSSCT00000001151]	100520967
A_72_P351133	SLC37A1	solute carrier family 37 member 1 [Source:HGNC Symbol;Acc:HGNC:11024] [ENSSSCT00000013221]	100519174
A_72_P003661		Rep: PREDICTED: triggering receptor expressed on myeloid cells-like 2 - Pan troglodytes, partial (67%) [TC529854]
A_72_P169986	PTPN6	Rep: Tyrosine-protein phosphatase non-receptor type 6 - Homo sapiens (Human), complete [TC547196]	100171389
A_72_P237617	SPAG5	Sus scrofa sperm associated antigen 5 (SPAG5), mRNA [NM_001159311]	100286810
A_72_P558859	ANP32E	Rep: Acidic (Leucine-rich) nuclear phosphoprotein 32 family, member E variant - Homo sapiens (Human), partial (79%) [TC544269]	100153768
A_72_P178671	PRR14L	proline rich 14 like [Source:HGNC Symbol;Acc:HGNC:28738] [ENSSSCT00000010990]	100156356
A_72_P440941	TEPP	Sus scrofa testis, prostate and placenta expressed (TEPP), mRNA [NM_001129961]	100170116
A_72_P110096	LEF1	Sus scrofa lymphoid enhancer binding factor 1 (LEF1), mRNA [NM_001129967]	100170126
A_72_P248472	DRAM1	Sus scrofa DNA damage regulated autophagy modulator 1 (DRAM1), mRNA [NM_001190286]	100462750
A_72_P115716		Rep: Dual specificity protein phosphatase 8 - Homo sapiens (Human), partial (4%) [TC557841]
A_72_P049141		388849 MARC 2PIG Sus scrofa cDNA 5', mRNA sequence [BI360804]
A_72_P566549	ITM2B	Sus scrofa integral membrane protein 2B (ITM2B), mRNA [NM_001042375]	595120
A_72_P367463
A_72_P150246	MFSD10	Rep: Tetracycline transporter-like protein - Homo sapiens (Human), partial (35%) [TC578278]	100626728
A_72_P136311		RCAN family member 3 [Source:HGNC Symbol;Acc:HGNC:3042] [ENSSSCT00000024999]
A_72_P157551		PREDICTED: Sus scrofa SLAM family member 9-like (LOC102161780), transcript variant X2, mRNA [XM_013996935]
A_72_P709972	CDKN3	Sus scrofa cyclin dependent kinase inhibitor 3 (CDKN3), mRNA [NM_214320]	397589
A_72_P129566		PREDICTED: Sus scrofa RAS guanyl releasing protein 2 (calcium and DAG-regulated) (RASGRP2), transcript variant X1, mRNA [XM_013994088]
A_72_P499278	CXCL16	Sus scrofa C-X-C motif chemokine ligand 16 (CXCL16), mRNA [NM_213811]	396735
A_72_P545746	ELOC	elongin C [Source:HGNC Symbol;Acc:HGNC:11617] [ENSSSCT00000006770]	100153381
A_72_P095351	SH2B1	SH2B adaptor protein 1 [Source:HGNC Symbol;Acc:HGNC:30417] [ENSSSCT00000008552]	100516788
A_72_P030286		Rep: DCN1-like protein 2 (Defective in cullin neddylation protein 1-like protein 2) (DCUN1 domain-containing protein 2). - Canis familiaris, partial (35%) [TC592160]
A_72_P523868	C1H15orf48	chromosome 15 open reading frame 48 [Source:HGNC Symbol;Acc:HGNC:29898] [ENSSSCT00000005156]	100152534
A_72_P598698	SRSF6	Sus scrofa serine and arginine rich splicing factor 6 (SRSF6), mRNA [NM_001077217]	768102
A_72_P095191
A_72_P197512		rnmm30c_o18.y1 nmm Sus scrofa cDNA 5', mRNA sequence [EW468641]
A_72_P501190	DERA	deoxyribose-phosphate aldolase [Source:HGNC Symbol;Acc:HGNC:24269] [ENSSSCT00000000644]	100153841
A_72_P162556		Rep: Conserved protein - Saccharomyces cerevisiae (strain YJM789) (Baker's yeast), partial (5%) [TC535035]
A_72_P764549	ACP5	Sus scrofa acid phosphatase 5, tartrate resistant (ACP5), mRNA [NM_214209]	397414
A_72_P148756		Rep: Lysosomal alpha-mannosidase precursor (EC 3.2.1.24) (Mannosidase, alpha B) (Lysosomal acid alpha-mannosidase) (Laman) (Mannosidase alpha class 2B member 1) [Contains: Lysosomal alpha-mannosidase A peptide; Lysosomal alpha-mannosidase B peptide; Lysosomal alpha-mannosidase C peptide; Lysosomal alpha-mannosidase D peptide; Lysosomal alpha- mannosidase E peptide] - Bos taurus (Bovine), partial …
A_72_P417714	ITGB4	integrin subunit beta 4 [Source:HGNC Symbol;Acc:HGNC:6158] [ENSSSCT00000018729]	100521988
A_72_P654283	PKIG		397661
A_72_P607883	DHX32	DEAH-box helicase 32 (putative) [Source:HGNC Symbol;Acc:HGNC:16717] [ENSSSCT00000011756]	100152252
A_72_P352623	HOMER2	homer scaffolding protein 2 [Source:HGNC Symbol;Acc:HGNC:17513] [ENSSSCT00000002020]	100156419
A_72_P573284	GIT2	Rep: ARF GTPase-activating protein GIT2 - Mus musculus (Mouse), partial (16%) [TC564137]	100154195
A_72_P610809	SEC62	Sus scrofa SEC62 homolog, preprotein translocation factor (SEC62), mRNA [NM_001105305]	100125961
A_72_P688489	ITM2B	Sus scrofa integral membrane protein 2B (ITM2B), mRNA [NM_001042375]	595120
A_72_P474796	GON4L	Rep: YY1AP-related protein1 - Homo sapiens (Human), partial (5%) [TC523129]	100155502
A_72_P330968		bone morphogenetic protein 1 [Source:HGNC Symbol;Acc:HGNC:1067] [ENSSSCT00000010546]
A_72_P007981		Rep: Os08g0320500 protein - Oryza sativa subsp. japonica (Rice), partial (10%) [TC564574]
A_72_P064386		Rep: RAS guanyl-releasing protein 2 - Bos taurus (Bovine), partial (6%) [TC601625]
A_72_P675921	ADD3	PREDICTED: Sus scrofa adducin 3 (gamma), transcript variant 1 (ADD3), mRNA [XM_001924738]	100155574
A_72_P026916		Rep: Transmembrane protein 16J (Tumor protein p53-inducible protein 5). - Canis familiaris, partial (32%) [TC558083]
A_72_P348125		SWI/SNF related, matrix associated, actin dependent regulator of chromatin, subfamily a, member 2 [Source:HGNC Symbol;Acc:HGNC:11098] [ENSSSCT00000005766]
A_72_P058642		CJ008151 full-length enriched swine cDNA library, adult mesenteric lymph node Sus scrofa cDNA clone MLN01D110006 5', mRNA sequence [CJ008151]
A_72_P660042	ITM2B	Sus scrofa integral membrane protein 2B (ITM2B), mRNA [NM_001042375]	595120
A_72_P430374		BX674532 Sus Scrofa library (scac) Sus scrofa cDNA clone scac0043.n.16 5prim, mRNA sequence [BX674532]
A_72_P077516	TLR1	Sus scrofa toll like receptor 1 (TLR1), mRNA [NM_001031775]	396607
A_72_P361798		Fanconi anemia complementation group E [Source:HGNC Symbol;Acc:HGNC:3586] [ENSSSCT00000001724]
A_72_P057376
A_72_P445098	LGALS8	Sus scrofa galectin 8 (LGALS8), mRNA [NM_001142827]	100156193
A_72_P567994		3'-phosphoadenosine 5'-phosphosulfate synthase 2 [Source:HGNC Symbol;Acc:HGNC:8604] [ENSSSCT00000033551]
A_72_P409233		1000118 MARC 4PIG Sus scrofa cDNA 5', mRNA sequence [DN100740]
A_72_P047476
A_72_P475120	MINDY1	MINDY lysine 48 deubiquitinase 1 [Source:HGNC Symbol;Acc:HGNC:25648] [ENSSSCT00000007278]	100153890
A_72_P557145	KPNA2	Rep: Importin subunit alpha-2 - Homo sapiens (Human), partial (36%) [TC577785]	397218
A_72_P339118
A_72_P234887	SLC9A7		100524182
A_72_P066796	LOC102160135	PREDICTED: Sus scrofa uncharacterized LOC102160135 (LOC102160135), ncRNA [XR_302088]	102160135
A_72_P349918	MELK	maternal embryonic leucine zipper kinase [Source:HGNC Symbol;Acc:HGNC:16870] [ENSSSCT00000005883]	100519998
A_72_P762452		Rep: Copper expressed protein 1 - Thalassiosira pseudonana (Marine diatom), partial (10%) [TC620678]
A_72_P572164	SDC2	syndecan 2 [Source:HGNC Symbol;Acc:HGNC:10659] [ENSSSCT00000006679]	100152754
A_72_P421579
A_72_P031071
A_72_P030756	AZIN1	Sus scrofa antizyme inhibitor 1 (AZIN1), mRNA [NM_001128488]	100158237
A_72_P245572	HBZ	hemoglobin subunit zeta [Source:HGNC Symbol;Acc:HGNC:4835] [ENSSSCT00000008738]	100737689
A_72_P074056		BW979405 full-length enriched swine cDNA library, adult intestine Sus scrofa cDNA clone ITT010038B10 5', mRNA sequence [BW979405]
A_72_P333408		AJ951757 KN404_1 Sus scrofa cDNA clone C0007745l19 5', mRNA sequence [AJ951757]
A_72_P440591	RAD51	Sus scrofa RAD51 recombinase (RAD51), mRNA [NM_001123181]	100141309
A_72_P280534	BEX1	Sus scrofa brain expressed, X-linked 1 (BEX1), mRNA [NM_001244771]	100513130
A_72_P712818	LAMP2	Sus scrofa lysosomal associated membrane protein 2 (LAMP2), transcript variant 1, mRNA [NM_001244255]	100154598
A_72_P245162	COX7A1	rhlv04b_a18.y1 hlv Sus scrofa cDNA 5', mRNA sequence [EW242532]	399685
A_72_P600668	HERC1	HECT and RLD domain containing E3 ubiquitin protein ligase family member 1 [Source:HGNC Symbol;Acc:HGNC:4867] [ENSSSCT00000005038]	100153537
A_72_P262287
A_72_P177421	GATA3	Sus scrofa GATA binding protein 3 (GATA3), mRNA [NM_001044567]	733631
A_72_P685225	VCL	Sus scrofa vinculin (VCL), mRNA [NM_213934]	396974
A_72_P166991
A_72_P137006	ITGB7	retinoic acid receptor gamma [Source:HGNC Symbol;Acc:HGNC:9866] [ENSSSCT00000000277]	397221
A_72_P216567	DOK1	Sus scrofa docking protein 1 (DOK1), mRNA [NM_001143705]	100233179
A_72_P359943		Rep: nudix (nucleoside diphosphate linked moiety X)-type motif 7 - Rattus norvegicus, partial (28%) [TC536568]
A_72_P479019	IRF2BPL	interferon regulatory factor 2 binding protein like [Source:HGNC Symbol;Acc:HGNC:14282] [ENSSSCT00000002660]	100152768
A_72_P495085	SLC46A2	solute carrier family 46 member 2 [Source:HGNC Symbol;Acc:HGNC:16055] [ENSSSCT00000006018]	100157182
A_72_P057621	ISG15		100145895
A_72_P216132	TNRC6A	Rep: SD04745p - Drosophila melanogaster (Fruit fly), partial (4%) [TC536818]	110258158
A_72_P416982	HSPA5	heat shock protein family A (Hsp70) member 5 [Source:HGNC Symbol;Acc:HGNC:5238] [ENSSSCT00000006159]	407060
A_72_P208852		Rep: Epstein-Barr virus EBNA-1-like protein - Oryza sativa subsp. japonica (Rice), partial (7%) [TC550161]
A_72_P064876	CCDC114	coiled-coil domain containing 114 [Source:HGNC Symbol;Acc:HGNC:26560] [ENSSSCT00000025517]	100622853
A_72_P430299		Rep: PREDICTED: leucine rich repeat (in FLII) interacting protein 1 - Pan troglodytes, partial (5%) [TC542319]
A_72_P203142	NPRL2	Rep: Tusc4 protein - Rattus norvegicus (Rat), partial (25%) [TC539172]	100517004
A_72_P048351		Rep: TonB family protein precursor - Burkholderia vietnamiensis (strain G4 / LMG 22486) (Burkholderiacepacia (strain R1808)), partial (8%) [TC543437]
A_72_P381978		Rep: Predicted protein - Nematostella vectensis (Starlet sea anemone), partial (3%) [TC586661]
A_72_P200002		PDUts2024G05 Porcine testis cDNA library II Sus scrofa cDNA clone PDUts2024G05 5' similar to homologue to gb [CX058470]
A_72_P532613	GBP2	Sus scrofa guanylate binding protein 2, interferon-inducible (GBP2), mRNA [NM_001128474]	100153137
A_72_P440916	CDK1	Sus scrofa cyclin dependent kinase 1 (CDK1), mRNA [NM_001159304]	100155762
A_72_P175876	RUNX3	GB	100622884
A_72_P660376	MTCH1	Sus scrofa mitochondrial carrier 1 (MTCH1), transcript variant 1, mRNA [NM_001244166]	100152609
A_72_P150446	BORCS8	BLOC-1 related complex subunit 8 [Source:HGNC Symbol;Acc:HGNC:37247] [ENSSSCT00000030092]	100620218
A_72_P750640	SMUG1	single-strand-selective monofunctional uracil-DNA glycosylase 1 [Source:HGNC Symbol;Acc:HGNC:17148] [ENSSSCT00000032497]	100153912
A_72_P494961	LOC100154081	Rep: Protein NipSnap3A (NipSnap4) (Target for Salmonella secreted protein C) (TassC). - Canis familiaris, complete [TC519682]	100154081
A_72_P555495	ITM2B	Sus scrofa integral membrane protein 2B (ITM2B), mRNA [NM_001042375]	595120
A_72_P000621	USP14	Rep: Uncharacterized protein USP14 - Homo sapiens (Human), partial (96%) [TC579396]	100625317
