# Supplementary material for: PMMA-Based Continuous Hemofiltration Modulated Complement Activation and Renal Dysfunction in LPS-Induced Acute Kidney Injury
Source: Front Immunol. 2021 Apr 1;12:605212. doi: 10.3389/fimmu.2021.605212 (PMC8047323; doi:10.3389/fimmu.2021.605212)
Supplement: Supplementary file 5 [file Table_4.xlsx]

## Sheet: Venn 130 genes
ProbeName	GeneSymbol	Description	EntrezGeneID
A_72_P440176	XCL1	Sus scrofa chemokine (C motif) ligand 1 (XCL1), mRNA [NM_001134345]	100153155
A_72_P088736	LTF	Sus scrofa lactotransferrin (LTF), mRNA [NM_214362]	397649
A_72_P623293	ITM2B	Sus scrofa integral membrane protein 2B (ITM2B), mRNA [NM_001042375]	595120
A_72_P489114	TTC13	tetratricopeptide repeat domain 13 [Source:HGNC Symbol;Acc:HGNC:26204] [ENSSSCT00000011146]	100157092
A_72_P573639	ITM2B	Sus scrofa integral membrane protein 2B (ITM2B), mRNA [NM_001042375]	595120
A_72_P415208		lysosomal trafficking regulator [Source:HGNC Symbol;Acc:HGNC:1968] [ENSSSCT00000011115]
A_72_P744498	MT1A	Sus scrofa metallothionein 1A (MT1A), mRNA [NM_001001266]	397417
A_72_P247802		Rep: Predicted protein - Monosiga brevicollis MX1, partial (6%) [TC608859]
A_72_P198167		Rep: Hemoglobin subunit alpha - Sus scrofa (Pig), partial (64%) [TC531861]
A_72_P146636	GATA2	Sus scrofa GATA binding protein 2 (GATA2), mRNA [NM_213879]	396912
A_72_P155281
A_72_P040641		946703 MARC 4PIG Sus scrofa cDNA 5', mRNA sequence [CN157954]
A_72_P215847	APH1B		100624829
A_72_P084561	ABTB2	ankyrin repeat and BTB domain containing 2 [Source:HGNC Symbol;Acc:HGNC:23842] [ENSSSCT00000014529]	100512455
A_72_P551611	TNFAIP8L2	Sus scrofa TNF alpha induced protein 8 like 2 (TNFAIP8L2), mRNA [NM_001204370]	100155916
A_72_P080716	TRPM4	Rep: Transient receptor potential cation channel subfamily M member 4 (Long transient receptor potential channel 4) (hTRPM4) (Melastatin-4) (Calcium-activated non-selective cation channel 1). - Canis familiaris, partial (33%) [TC527836]	102167071
A_72_P157726	ZYX	BW975440 full-length enriched swine cDNA library, adult periphral blood mononuclear cell Sus scrofa cDNA clone PBL010105F03 5', mRNA sequence [BW975440]	100524720
A_72_P604633	DSTN	Sus scrofa destrin, actin depolymerizing factor (DSTN), mRNA [NM_001004031]	445516
A_72_P167016	PSTPIP1	Sus scrofa proline-serine-threonine phosphatase interacting protein 1 (PSTPIP1), mRNA [NM_001244186]	100152628
A_72_P211702	LGALS3	Sus scrofa galectin 3 (LGALS3), mRNA [NM_001097501]	100038033
A_72_P567564	CKM	Sus scrofa creatine kinase, M-type (CKM), mRNA [NM_001129949]	397264
A_72_P302864	CHI3L1	Sus scrofa chitinase 3 like 1 (CHI3L1), mRNA [NM_001001540]	396865
A_72_P220777		Rep: Hermansky-Pudlak syndrome 1 protein - Sus scrofa (Pig), complete [TC518125]
A_72_P137861	S100A9	Sus scrofa S100 calcium binding protein A9 (S100A9), mRNA [NM_001177906]	100127489
A_72_P338223		Rep: macrophage stimulating 1 (hepatocyte growth factor-like) - Bos Taurus, partial (51%) [TC604620]
A_72_P165741	SELL	Sus scrofa selectin L (SELL), mRNA [NM_001112678]	100127147
A_72_P489826	IFIT1	Sus scrofa interferon-induced protein with tetratricopeptide repeats 1 (IFIT1), mRNA [NM_001244363]	100153038
A_72_P572154	ITM2B	Sus scrofa integral membrane protein 2B (ITM2B), mRNA [NM_001042375]	595120
A_72_P110166	TTC13	tetratricopeptide repeat domain 13 [Source:HGNC Symbol;Acc:HGNC:26204] [ENSSSCT00000011146]	100157092
A_72_P159686		Rep: At2g01340 - Arabidopsis thaliana (Mouse-ear cress), partial (6%) [TC556805]
A_72_P381078	SSH1	PREDICTED: Sus scrofa slingshot homolog 1 (Drosophila) (SSH1), mRNA [XM_001929329]	100157825
A_72_P057696	ARG1	Sus scrofa arginase 1 (ARG1), mRNA [NM_214048]	397115
A_72_P358133		Rep: Workshop cluster 3 antigen precursor - Sus scrofa (Pig), partial (12%) [TC617790]
A_72_P697474	ITM2B	Sus scrofa integral membrane protein 2B (ITM2B), mRNA [NM_001042375]	595120
A_72_P345453	CEBPD	CCAAT/enhancer binding protein delta [Source:HGNC Symbol;Acc:HGNC:1835] [ENSSSCT00000006875]	100153946
A_72_P443294	GSR	Rep: Outer-membrane lipoprotein carrier protein - Vibrio fischeri MJ11, partial (8%) [TC590302]	396625
A_72_P100691	RGS10	regulator of G protein signaling 10 [Source:HGNC Symbol;Acc:HGNC:9992] [ENSSSCT00000011685]	100152559
A_72_P500455		BX665089 Sus Scrofa library (scag) Sus scrofa cDNA clone scag0004.a.12 5prim, mRNA sequence [BX665089]
A_72_P198037		Rep: Krueppel-like factor 1 (Erythroid krueppel-like transcription factor) (EKLF) (Erythroid transcription factor). - Canis familiaris, partial (16%) [TC531762]
A_72_P581442	LGALS3	Sus scrofa galectin 3 (LGALS3), mRNA [NM_001097501]	100038033
A_72_P566181	ITM2B	Sus scrofa integral membrane protein 2B (ITM2B), mRNA [NM_001042375]	595120
A_72_P148571	DSTN	destrin (actin depolymerizing factor) [Source:HGNC Symbol;Acc:HGNC:15750] [ENSSSCT00000007757]	445516
A_72_P286449	IFIT1	Sus scrofa interferon-induced protein with tetratricopeptide repeats 1 (IFIT1), mRNA [NM_001244363]	100153038
A_72_P404233
A_72_P724477	FOLR1	Sus scrofa folate receptor 1 (adult) (FOLR1), mRNA [NM_213830]	396784
A_72_P598243	INPP5A		100512501
A_72_P551286	SELL	Sus scrofa selectin L (SELL), mRNA [NM_001112678]	100127147
A_72_P052726	CCPG1	Sus scrofa cell cycle progression 1 (CCPG1), mRNA [NM_001243301]	100156919
A_72_P251032		Rep: Expressed protein - Oryza sativa subsp. japonica (Rice), partial (6%) [TC563730]
A_72_P154956		Rep: Chromosome undetermined SCAF15108, whole genome shotgun sequence - Tetraodon nigroviridis (Green puffer), partial (20%) [TC565571]
A_72_P581447	LGALS3	Sus scrofa galectin 3 (LGALS3), mRNA [NM_001097501]	100038033
A_72_P444582	GSN		106509249
A_72_P367853
A_72_P253662		Rep: Caspase recruitment domain family, member 9 - Bos taurus (Bovine), partial (17%) [TC625930]
A_72_P142211	LRRK2	Sus scrofa leucine rich repeat kinase 2 (LRRK2), mRNA [NM_001113437]	780403
A_72_P541958	GBP1	Sus scrofa guanylate binding protein 1, interferon-inducible (GBP1), mRNA [NM_001128473]	100151938
A_72_P024926	ANP32E	Rep: Acidic (Leucine-rich) nuclear phosphoprotein 32 family, member E variant - Homo sapiens (Human), complete [TC603462]	100153768
A_72_P151206		centromere protein F [Source:HGNC Symbol;Acc:HGNC:1857] [ENSSSCT00000016974]
A_72_P556355	DSTN	Sus scrofa destrin, actin depolymerizing factor (DSTN), mRNA [NM_001004031]	445516
A_72_P558574	ITM2B	Sus scrofa integral membrane protein 2B (ITM2B), mRNA [NM_001042375]	595120
A_72_P710858	FOLR1	Sus scrofa folate receptor 1 (adult) (FOLR1), mRNA [NM_213830]	396784
A_72_P551061	ANP32E	Rep: Acidic (Leucine-rich) nuclear phosphoprotein 32 family, member E variant - Homo sapiens (Human), complete [TC603462]	100153768
A_72_P574249	ITM2B	Sus scrofa integral membrane protein 2B (ITM2B), mRNA [NM_001042375]	595120
A_72_P426009	STEAP3	STEAP3 metalloreductase [Source:HGNC Symbol;Acc:HGNC:24592] [ENSSSCT00000025881]	100620912
A_72_P734833	LOC733637	Sus scrofa myosin regulatory light chain 2 protein (LOC733637), transcript variant 2, mRNA [NM_001244251]	733637
A_72_P100706	RASGEF1A	RasGEF domain family member 1A [Source:HGNC Symbol;Acc:HGNC:24246] [ENSSSCT00000011167]	100156683
A_72_P100631	ZDHHC15	PREDICTED: Sus scrofa zinc finger, DHHC-type containing 15 (ZDHHC15), mRNA [XM_003135195]	100513899
A_72_P513900
A_72_P086091	NFATC4	nuclear factor of activated T-cells 4 [Source:HGNC Symbol;Acc:HGNC:7778] [ENSSSCT00000002222]	100154469
A_72_P035926	F5	Sus scrofa coagulation factor V (F5), mRNA [NM_214120]	397217
A_72_P032416
A_72_P636108	ITM2B	Sus scrofa integral membrane protein 2B (ITM2B), mRNA [NM_001042375]	595120
A_72_P165396	ITM2A	Sus scrofa integral membrane protein 2A (ITM2A), mRNA [NM_001031798]	595131
A_72_P079681	MT1A	Sus scrofa metallothionein 1A (MT1A), mRNA [NM_001001266]	397417
A_72_P526562	LGALS3	Sus scrofa galectin 3 (LGALS3), mRNA [NM_001097501]	100038033
A_72_P734783	LOC733637	Sus scrofa myosin regulatory light chain 2 protein (LOC733637), transcript variant 2, mRNA [NM_001244251]	733637
A_72_P216362	MAN2A2	mannosidase alpha class 2A member 2 [Source:HGNC Symbol;Acc:HGNC:6825] [ENSSSCT00000002038]	100154397
A_72_P068741		rece02c_p13.y1 ece Sus scrofa cDNA 5', mRNA sequence [EW098923]
A_72_P072101		Rep: NCK-associated protein 1-like - Homo sapiens (Human), partial (12%) [TC616485]
A_72_P269049		plexin C1 [Source:HGNC Symbol;Acc:HGNC:9106] [ENSSSCT00000000991]
A_72_P343203		nuclear receptor corepressor 1 [Source:HGNC Symbol;Acc:HGNC:7672] [ENSSSCT00000019634]
A_72_P355853		Rep: PREDICTED: Rho guanine nucleotide exchange factor (GEF) 11 isoform 2 - Macaca mulatta, partial (8%) [TC610335]
A_72_P153126
A_72_P641919	LGALS3	Sus scrofa galectin 3 (LGALS3), mRNA [NM_001097501]	100038033
A_72_P504414	THY1	Thy-1 cell surface antigen [Source:HGNC Symbol;Acc:HGNC:11801] [ENSSSCT00000016488]	100271931
A_72_P165231	FABP5	Sus scrofa fatty acid binding protein 5 (FABP5), mRNA [NM_001039746]	574074
A_72_P064006		1107620 MARC 4PIG Sus scrofa cDNA 5', mRNA sequence [DN109981]
A_72_P449038
A_72_P214952		rcbe04_d14.y1 cbe Sus scrofa cDNA 5', mRNA sequence [EV896219]
A_72_P216142	MAP3K1	mitogen-activated protein kinase kinase kinase 1 [Source:HGNC Symbol;Acc:HGNC:6848] [ENSSSCT00000018424]	396617
A_72_P396168		AJ648193 CSEQRAN19 Sus scrofa cDNA clone C0003263_O17, mRNA sequence [AJ648193]
A_72_P377998	FUCA1	fucosidase, alpha-L- 1, tissue [Source:HGNC Symbol;Acc:HGNC:4006] [ENSSSCT00000022250]	100621112
A_72_P442002	GPSM3	Sus scrofa G-protein signaling modulator 3 (GPSM3), mRNA [NM_001123119]	100144533
A_72_P624641	RECQL4	RecQ like helicase 4 [Source:HGNC Symbol;Acc:HGNC:9949] [ENSSSCT00000006463]	100524433
A_72_P047886	CDHR4	PREDICTED: Sus scrofa cadherin-related family member 4 (CDHR4), mRNA [XM_003132219]	100513757
A_72_P705255
A_72_P075381	ITGB2		396943
A_72_P400618		AJ944481 CSEQRAN17 Sus scrofa cDNA clone C0007308o21 5', mRNA sequence [AJ944481]
A_72_P442151	FLOT1	Sus scrofa flotillin 1 (FLOT1), mRNA [NM_001128483]	100151746
A_72_P683334		Rep: SJCHGC01957 protein - Schistosoma japonicum (Blood fluke), partial (12%) [TC535015]
A_72_P693524	OPRL1	Sus scrofa opioid related nociceptin receptor 1 (OPRL1), mRNA [NM_214176]	397364
A_72_P334863	PPP1R3D	PREDICTED: Sus scrofa protein phosphatase 1 regulatory subunit 3D-like (LOC100521997), mRNA [XM_003134506]	100521997
A_72_P258487	ZNF467	Rep: Zinc finger protein 467 - Homo sapiens (Human), partial (17%) [TC590953]	100623053
A_72_P606603	GZMB	Sus scrofa granzyme B (granzyme 2, cytotoxic T-lymphocyte-associated serine esterase 1) (GZMB), mRNA [NM_001143710]	100233184
A_72_P586226	LGALS3	Sus scrofa galectin 3 (LGALS3), mRNA [NM_001097501]	100038033
A_72_P228547		Rep: SJCHGC01957 protein - Schistosoma japonicum (Blood fluke), partial (12%) [TC535015]
A_72_P428729	S100A8	Sus scrofa S100 calcium binding protein A8 (S100A8), mRNA [NM_001160271]	100127488
A_72_P569179	LGALS3	Sus scrofa galectin 3 (LGALS3), mRNA [NM_001097501]	100038033
A_72_P332538		Rep: Cytochrome b - Cettia cetti, partial (8%) [TC532635]
A_72_P173506
A_72_P590234	CKM	Sus scrofa creatine kinase, M-type (CKM), mRNA [NM_001129949]	397264
A_72_P077896	ADA2	Sus scrofa cat eye syndrome chromosome region, candidate 1 (CECR1), mRNA [NM_214016]	397079
A_72_P441035	UBD	Sus scrofa ubiquitin D (UBD), mRNA [NM_001160088]	100294688
A_72_P558010	ITM2B	Sus scrofa integral membrane protein 2B (ITM2B), mRNA [NM_001042375]	595120
A_72_P441085	S100A12	Sus scrofa S100 calcium binding protein A12 (S100A12), mRNA [NM_001160272]	100301483
A_72_P057446
A_72_P078276		Rep: Autophagy-related protein 7 (APG7-like) (Ubiquitin-activating enzyme E1-like protein) (hAGP7). - Canis familiaris, partial (8%) [TC583410]
A_72_P367743
A_72_P683861	CCPG1	Sus scrofa cell cycle progression 1 (CCPG1), mRNA [NM_001243301]	100156919
A_72_P113616
A_72_P317723	TIAM1	T-cell lymphoma invasion and metastasis 1 [Source:HGNC Symbol;Acc:HGNC:11805] [ENSSSCT00000025130]	100524587
A_72_P609629	DSTN	Sus scrofa destrin, actin depolymerizing factor (DSTN), mRNA [NM_001004031]	445516
A_72_P659803	ITM2B	Sus scrofa integral membrane protein 2B (ITM2B), mRNA [NM_001042375]	595120
A_72_P487794		DExD/H-box helicase 60 [Source:HGNC Symbol;Acc:HGNC:25942] [ENSSSCT00000010657]
A_72_P195417		Rep: Tumor necrosis factor receptor superfamily member 18 precursor (Glucocorticoid-induced TNFR-related protein) (Activation-inducible TNFR family receptor). - Canis familiaris, partial (44%) [TC605643]
A_72_P255332	DNAJC14	Sus scrofa DnaJ heat shock protein family (Hsp40) member C14 (DNAJC14), mRNA [NM_001185066]	100151876
A_72_P234427		Rep: Zyxin - Bos taurus (Bovine), complete [TC538717]
A_72_P417909	GAA	Rep: Lysosomal alpha-glucosidase precursor - Bos taurus (Bovine), partial (73%) [TC554612]	100526132
A_72_P219357		362463 MARC 1PIG Sus scrofa cDNA 5', mRNA sequence [BI338624]
A_72_P036391	VIM	vimentin [Source:HGNC Symbol;Acc:HGNC:12692] [ENSSSCT00000012075]	100522394
